# Supplementary material for: Personal, professional, and psychological impact of the COVID-19 pandemic on hospital workers: A cross-sectional survey
Source: PLoS One. 2022 Feb 15;17(2):e0263438. doi: 10.1371/journal.pone.0263438 (PMC8846533; doi:10.1371/journal.pone.0263438)
Supplement: S1 Data — (XLS) [file pone.0263438.s008.xls]

## Sheet: Final Database - for prep
gender	married vs. single	believe in risk of poor outcomes	living with children	personally know someone with covid-19	academic vs. community hospital setting	frontline worker vs. not	nursing vs. non-nursing profession	PPE shortage/ inadequate training vs. not	all_age_groups_older_combined	age_30_or_less_yrs	age_31_40_yrs	age_41_50_yrs	age_above_50_yrs	experience_less_than_5_yrs	experience_6_10_yrs	experience_11_20_yrs	experience_20_plus_yrs	region	job_type	pregnant	ethnicity	ethnicity_indigenous	ethnicity_black	ethnicity_east_asian	ethnicity_south_asian	ethnicity_south_eastasian	ethnicity_west_asian	ethnicity_centralasian	ethnicity_mid_east	ethnicity_white	ethnicity_other	ethnicity_prefernotanswer	ethnicity_no_info	ethnicity_specify	single_parent	children_number	living_with_partner	living_with_extended_fam	living_with_65_older	living_with_immunocompromised	living_with_roommates	living_with_caregiver_nanny	living_with_alone	living_with_other	living_with_other_specify	living_with_no_info	exposure_direct_all_responses	exposure_direct_covid	exposure_direct_noncovid
2	1	0	1	0	1	0	0	0	4	0	0	0	1	0	0	0	1	1	MD - Staff Physician		White													Not answer	0	2	1								Not answer		0
1	1	0	0	1	1	1	0	0	4	0	0	0	1	0	0	0	1	1	MD - Staff Physician	0	White													Not answer	0	2	1								Not answer		0
2	2	0	0	1	1	1	0	0	4	0	0	0	1	0	0	0	1	1	MD - Staff Physician		White													Not answer	1	2							1		Not answer		0
2	1	0	1	1	1	1	0	0	4	0	0	0	1	0	0	0	1	1	MD - Staff Physician		White													Not answer	0	3	1								Not answer		1,2	1	1
1	1	0	1	1	1	0	0	1	4	0	0	0	1	0	0	0	1	1	MD - Staff Physician	0	White													Not answer	0	2	1								Not answer		0
2	1	1	0	0	1	0	0	0	4	0	0	0	1	0	0	0	1	1	MD - Staff Physician		White													Not answer	0	2	1								Not answer		2		1
1	1	0	0	0	1	0	0	0	4	0	0	0	1	0	0	0	1	1	MD - Staff Physician	0	White													Not answer	0	2	1								Not answer		3
2	1	0	0	0	1	1	0	0	4	0	0	0	1	0	0	0	1	1	MD - Staff Physician		White													Not answer	0	2	1								Not answer		1,2,3	1	1
2	1	0	0	1	1	0	0	0	4	0	0	0	1	0	0	0	1	1	MD - Staff Physician															Not answer	0	3	1		1						Not answer		0
2	1	1	0	0	1	0	0	1	4	0	0	0	1	0	0	0	1	1	MD - Staff Physician		White													Not answer	0	3	1								Not answer		0
2	1	1	0	0	1	0	0		4	0	0	0	1	0	0	0	1	1	MD - Staff Physician		White													Not answer	0	3	1								Not answer		0
2	1	1	0	1	1	1	0	0	4	0	0	0	1	0	0	0	1	1	MD - Staff Physician		I prefer not to answer													Not answer	0	2			1						Not answer		1	1
1	1	0	0	0	1	0	0	1	4	0	0	0	1	0	0	0	1	1	MD - Staff Physician	0	White													Not answer	0	2	1		1						Not answer		2		1
2	2	0	0	1	1	1	0	0	4	0	0	0	1	0	0	0	1	1	MD - Staff Physician		White													Not answer	1	2							1		Not answer		3
2	1	0	0	1	1	1	0	1	4	0	0	0	1	0	0	0	1	1	MD - Staff Physician		I prefer not to answer													Not answer	0	2	1								Not answer		0
2	1	1	0	0	1	0	0	0	4	0	0	0	1	0	0	0	1	1	MD - Staff Physician		White													Not answer	0	2	1								Not answer		2,3		1
2	1	0	1	1	1	0	0	0	4	0	0	0	1	0	0	0	1	1	MD - Staff Physician		White													Not answer	0	3	1								Not answer		0
1	2	0	0	1	1	0	0	1	4	0	0	0	1	0	0	1	0	1	MD - Staff Physician	0	White													Not answer									1		Not answer		2,3		1
2	1	1	1	1	1	1	0	0	4	0	0	0	1	0	0	0	1	1	MD - Staff Physician		White													Not answer	0	3	1								Not answer		0
1	2	0	0	0	1	0	0	1	4	0	0	0	1	0	0	1	0	1	MD - Staff Physician	0	White													Not answer									1		Not answer		2,3		1
1	1	0	1	0	1	1	0	0	4	0	0	0	1	0	0	1	0	1	MD - Staff Physician	0	White													Not answer	0	3	1								Not answer		1,2,3	1	1
2	1	1	1	0	1	0	0	1	4	0	0	0	1	0	0	1	0	1	MD - Staff Physician		White													Not answer	0		1								Not answer		0
1	2	0	1	1	1	1	0	1	4	0	0	0	1	0	0	0	1	1	MD - Staff Physician	0	Asian – South (Indian, Pakistani, Sri Lankan, East Indian from Guyana, etc.)													Not answer	1	2									Not answer		1,2,3	1	1
1	1	0	1		1	1	0	0	4	0	0	0	1	0	0	1	0	1	MD - Staff Physician	0	Other													African	0	2	1								Not answer		1,2	1	1
2	1	0	1	0	1	1	0	0	4	0	0	0	1	0	0	0	1	1	MD - Staff Physician		White													Not answer	0	3	1								Not answer		1,2,3	1	1
2	1	0	1	1	1	0	0	1	4	0	0	0	1	0	0	1	0	1	MD - Staff Physician															Not answer	0	1	1								Not answer		0
2	1	0	0	1	1	1	0	0	4	0	0	0	1	0	0	0	1	1	MD - Staff Physician		White													Not answer	0	3	1								Not answer		1,2,3	1	1
2	1	0	1	0	1	1	0		4	0	0	0	1	0	0	0	1	1	MD - Staff Physician		White													Not answer	0	3	1								Not answer		1,2,3	1	1
1	1	1	0	0	1	0	0	0	4	0	0	0	1	0	0	0	1	1	MD - Staff Physician	0	White													Not answer	0	2	1								Not answer		0
2	1	0	1	1	1	1	0	0	4	0	0	0	1	0	0	0	1	1	MD - Staff Physician		White													Not answer	0	3	1								Not answer		1,2,3	1	1
0	1	0	0	0	1	0	0	0	4	0	0	0	1	0	0	0	1	1	MD - Staff Physician		I prefer not to answer													Not answer	0	2	1								Not answer		1	1
2	1	0	1	1	1	1	0	0	4	0	0	0	1	0	0	0	1	1	MD - Staff Physician		White													Not answer	0	2	1								Not answer		1,2,3	1	1
1	1	0	1	0	1	1	0	0	4	0	0	0	1	0	0	1	0	1	MD - Staff Physician	0	Asian – East (Chinese, Japanese, Korean etc.)													Not answer	0	3	1								Not answer		2		1
1	1	1	1	1	1	1	0	1	4	0	0	0	1	0	0	0	1	1	MD - Staff Physician	0	White													Not answer	0	2	1								Not answer		2,3		1
1	1	1	1	1	1	0	0	0	4	0	0	0	1	0	0	0	1	1	MD - Staff Physician	0	I prefer not to answer													Not answer	0	1	1								Not answer		1,2,3	1	1
2	1	1	1	1	1	0	0	0	4	0	0	0	1	0	0	0	1	1	MD - Staff Physician		White													Not answer	0	2	1								Not answer		0
1	1	0	1	1	1	0	0		3	0	0	1	0	0	0	1	0	1	MD - Staff Physician	0	Asian – West (Iranian, Iraqi, Persian, etc.)													Not answer	0	2	1								Not answer		0
2	1	0	1	0	1	0	0	0	3	0	0	1	0	0	0	1	0	1	MD - Staff Physician		White													Not answer	0	3	1								Not answer		0
0		0	1	0	1	0	0	0	3	0	0	1	0	0	0	1	0	1	MD - Staff Physician		I prefer not to answer													Not answer	1	1									Not answer		3
2	1	0	1	0	1	1	0	1	3	0	0	1	0	0	0	1	0	1	MD - Staff Physician		Asian – South (Indian, Pakistani, Sri Lankan, East Indian from Guyana, etc.)													Not answer	0	2	1								Not answer		2		1
1	1	0	1	1	1	0	0	1	3	0	0	1	0	0	1	0	0	1	MD - Staff Physician	0	Asian – South (Indian, Pakistani, Sri Lankan, East Indian from Guyana, etc.)													Not answer		2	1								Not answer		0
2	1	0	1	1	1	1	0	1	3	0	0	1	0	0	0	1	0	1	MD - Staff Physician		White													Not answer	0	1	1								Not answer		1,2,3	1	1
2	1	0	1	0	1	1	0	0	3	0	0	1	0	0	0	1	0	1	MD - Staff Physician		Asian – East (Chinese, Japanese, Korean etc.)													Not answer	0	2	1								Not answer		1,2,3	1	1
2	2	0	1	0	1	1	0	0	3	0	0	1	0	0	0	1	0	1	MD - Staff Physician		Middle Eastern													Not answer	0	4	1								Not answer		2		1
1	1	0	1	1	1	0	0	0	3	0	0	1	0	0	1	0	0	1	MD - Staff Physician	0	Asian – South (Indian, Pakistani, Sri Lankan, East Indian from Guyana, etc.)													Not answer	0	3	1	1							Not answer		2,3		1
2	1	0	1	0	1	1	0	0	3	0	0	1	0	0	0	1	0	1	MD - Staff Physician		White													Not answer	0	2	1								Not answer		1,2,3	1	1
2	1	0	1	1	1	0	0	1	3	0	0	1	0	0	1	0	0	1	MD - Staff Physician		Asian – South (Indian, Pakistani, Sri Lankan, East Indian from Guyana, etc.)													Not answer	0	2	1								Not answer		0
1	2	0	0	0	1	0	0	0	3	0	0	1	0	0	0	1	0	1	MD - Staff Physician	0	I prefer not to answer													Not answer									1		Not answer		0
2	1	0	0	0	1	0	0	0	3	0	0	1	0	0	1	0	0	1	MD - Staff Physician		Asian – South (Indian, Pakistani, Sri Lankan, East Indian from Guyana, etc.)													Not answer			1								Not answer		0
2	1	0	1	0	1	1	0	0	3	0	0	1	0	0	0	1	0	1	MD - Fellow		Asian – West (Iranian, Iraqi, Persian, etc.)													Not answer	0	2	1								Not answer		1	1
1	1	0	1	1	1	1	0	0	2	0	1	0	0	0	1	0	0	1	MD - Staff Physician	0	White													Not answer	0	3	1								Not answer		1,2,3	1	1
2	1	0	1	1	1	1	0	0	2	0	1	0	0	0	0	1	0	1	MD - Staff Physician		White													Not answer	0	4	1								Not answer		1,2	1	1
1	1	0	0	1	1	1	0	0	2	0	1	0	0	0	1	0	0	1	MD - Staff Physician	0	Black													Not answer			1								Not answer		1,2	1	1
1	1	0	1	1	1	0	0	1	2	0	1	0	0	0	1	0	0	1	MD - Staff Physician	0	White													Not answer	0	2	1								Not answer		2		1
1	2	0	0	0	1	0	0	0	2	0	1	0	0	0	1	0	0	1	MD - Staff Physician	0	White													Not answer									1	1	pets		2,3		1
2	1	1	0	1	1	1	0	0	2	0	1	0	0	0	1	0	0	1	MD - Staff Physician		White													Not answer			1								Not answer		1,2,3	1	1
1	1	1	1	1	1	1	0	1	2	0	1	0	0	0	1	0	0	1	MD - Staff Physician	0	White													Not answer	0	2	1								Not answer		0
1	2	0	1	1	1	1	0	0	2	0	1	0	0	1	0	0	0	1	MD - Staff Physician	0	White													Not answer	1	1									Not answer		1,2	1	1
1	2	0	0	1	1	1	0	0	2	0	1	0	0	0	1	0	0	1	MD - Staff Physician	0	Asian – South (Indian, Pakistani, Sri Lankan, East Indian from Guyana, etc.)													Not answer									1		Not answer		1,2,3	1	1
2	1	0	0	1	1	1	0	0	2	0	1	0	0	1	0	0	0	1	MD - Staff Physician		White													Not answer			1								Not answer		1,2,3	1	1
2	1	0	0	1	1	1	0	0	2	0	1	0	0	0	0	0	0	1	MD - Staff Physician		White													Not answer			1								Not answer		1,2,3	1	1
2	1	0	1	0	1	1	0	0	2	0	1	0	0	0	1	0	0	1	MD - Staff Physician		White													Not answer	0	2	1								Not answer		2		1
2	1	0	1	1	1	1	0	0	2	0	1	0	0	0	0	1	0	1	MD - Staff Physician		Asian – South (Indian, Pakistani, Sri Lankan, East Indian from Guyana, etc.)													Not answer	0	2	1								Not answer		1,2	1	1
2	1	0	1	1	1	1	0	1	2	0	1	0	0	0	1	0	0	1	MD - Staff Physician		Asian – East (Chinese, Japanese, Korean etc.)													Not answer	0	2	1								Not answer		1,2,3	1	1
1	1	0	1	1	1	1	0	0	2	0	1	0	0	0	1	0	0	1	MD - Resident	0	White													Not answer	0	2	1								Not answer		1,2	1	1
2	1	0	1	1	1	0	0	1	2	0	1	0	0	0	0	1	0	1	MD - Fellow		Asian – West (Iranian, Iraqi, Persian, etc.)													Not answer	0	1	1								Not answer		2		1
1	1	0	1	0	1	1	0	0	2	0	1	0	0	0	0	1	0	1	MD - Fellow	0	White													Not answer	0	1	1								Not answer		1,2	1	1
2	2	0	0	1	1	1	0	1	1	1	0	0	0	1	0	0	0	1	MD - Resident		Other													Asian and Caucasian			1								Not answer		1,2,3	1	1
2	2	0	0	1	1	1	0	1	1	1	0	0	0	1	0	0	0	1	MD - Resident		White													Not answer									1		Not answer		1,2,3	1	1
1	2	0	0	1	1	1	0	0	1	1	0	0	0	1	0	0	0	1	MD - Resident	0	White													Not answer									1		Not answer		1,2,3	1	1
1	2	0	0	1	1	1	0	1	1	1	0	0	0	1	0	0	0	1	MD - Resident	0	Asian – East (Chinese, Japanese, Korean etc.)													Not answer			1								Not answer		1,2	1	1
2	2	0	0	1	1	1	0	1	1	1	0	0	0	1	0	0	0	1	MD - Resident		Asian – South (Indian, Pakistani, Sri Lankan, East Indian from Guyana, etc.)													Not answer			1								Not answer		1,3	1
2	2	0	0	1	1	1	0	1	1	1	0	0	0	1	0	0	0	1	MD - Resident		White													Not answer							1				Not answer		1	1
2	1	0	0	1	1	1	0	0	1	1	0	0	0	0	1	0	0	1	MD - Fellow		White													Not answer			1								Not answer		1,2,3	1	1
2	1	0	0	1	1	1	0	0	1	1	0	0	0	0	1	0	0	1	MD - Fellow		Other													Hispanic		1							1		Not answer		1	1
1	1	0	0	1	1	0	0	0	4	0	0	0	1	0	0	0	1	2	MD - Staff Physician	0										1					0	2	1											1	1
2	1	0	0	1	2	1	0	1	3	0	0	1	0	0	1	0	0	2	MD - Staff Physician											1							1											1	1
2	1	0	1	1	1	1	0	0	3	0	0	1	0	0	0	1	0	2	MD - Staff Physician						1										0	3	1											1	1
1	1	0	1	1	2	0	0		2	0	1	0	0	1	0	0	0	2	MD - Staff Physician	0										1					0	1	1	1		1		1							1
1	1	1	0	1	1	1	0	1	2	0	1	0	0	0	1	0	0	2	MD - Staff Physician	0										1							1											1	1
1	1	0	1	0	1	1	0	1	2	0	1	0	0	0	1	0	0	2	MD - Resident	0				1											0	1	1												1
1	2	0	0	1	1	1	0	0	2	0	1	0	0	0	1	0	0	2	MD - Resident	0									1														1					1
1	2	0	0	1	1	0	0		1	1	0	0	0	1	0	0	0	2	MD - Resident	0										1													1					1
1	2	0	0	0	1	1	0	1	1	1	0	0	0	1	0	0	0	2	MD - Resident	0									1												1							1
1	2	0	0	1	1	1	0	1	1	1	0	0	0	1	0	0	0	2	MD - Resident	0										1							1											1	1
1	2	1	0	0	1	1	0	1	1	1	0	0	0	1	0	0	0	2	MD - Resident	0										1													1					1	1
1	2	0	0	1	1	1	0	0	1	1	0	0	0	1	0	0	0	2	MD - Resident	0				1																			1					1
1	1	0	0	0	2	0	0	0	3	0	0	1	0	0	1	0	0	2	MD - Staff Physician	0										1							1											1	1
1	2	0	0	0	1	1	0	0	2	0	1	0	0	0	1	0	0	2	MD - Staff Physician	0										1													1					1	1
1	1	1	0		2	0	0	1	4	0	0	0	1	0	0	0	1	2	MD - Staff Physician	0										1							1
1	2	1	0	1	1	1	0	1	1	1	0	0	0	1	0	0	0	2	MD - Resident	0									1														1					1	1
1	1	0	1	0	2	1	0	1	3	0	0	1	0	0	0	1	0	2	MD - Staff Physician	0										1					0	2	1											1	1
2	1	0	0	0	2	1	0	0	2	0	1	0	0	1	0	0	0	2	MD - Staff Physician										1						0	1	1											1
1	1	1	1	1	1	0	0	0	2	0	1	0	0	0	1	0	0	2	MD - Staff Physician	0											1				0	1	1											1	1
2	1	0	1	0	2	1	0	1	2	0	1	0	0	0	1	0	0	2	MD - Staff Physician											1					0	2	1											1	1
1	2	0	0	1	1	1	0	1	1	1	0	0	0	1	0	0	0	2	MD - Resident	0									1														1					1
1	2	0	0	1	1	1	0	1	1	1	0	0	0	1	0	0	0	2	MD - Resident	0										1							1											1	1
2	1	0	1	0	2	1	0	1	4	0	0	0	1	0	0	0	1	2	MD - Staff Physician											1					0	3	1											1
2	1	0	1	0	2	1	0	0	3	0	0	1	0	0	0	1	0	2	MD - Staff Physician				1												0	2	1											1	1
1	1	1	1	0	1	0	0	0	3	0	0	1	0	0	0	0	1	2	MD - Staff Physician	0										1					0	2	1			1								1	1
1	1	0	1	1	1	0	0	0	3	0	0	1	0	0	1	0	0	2	MD - Staff Physician	0				1		1									0	2	1
1	2	0	0	1	1	1	0	0	1	1	0	0	0	1	0	0	0	2	MD - Resident	0										1							1											1	1
1	2	0	0	1	1	1	0	1	2	0	1	0	0	0	1	0	0	2	MD - Staff Physician	0										1													1					1	1
1	2	0	0	1	1	0	0	0	1	1	0	0	0	1	0	0	0	2	MD - Resident	0										1							1											1	1
1	1	1	1	1	2	1	0	1	3	0	0	1	0	0	0	1	0	2	MD - Staff Physician	0										1					0	2	1											1	1
2	2	0	0	0	2	1	0	1	1	1	0	0	0	1	0	0	0	2	MD - Staff Physician					1																			1					1	1
2	1	1	0	1	1	0	0	1	4	0	0	0	1	0	0	0	1	2	MD - Staff Physician											1					0	3	1											1
2	1	0	1	0	2	1	0	1	2	0	1	0	0	0	1	0	0	2	MD - Staff Physician										1						0	2	1											1	1
2	1	0	0	0	1	1	0	0	2	0	1	0	0	0	0	1	0	2	MD - Staff Physician					1													1											1	1
2	1	0	1	0	2	1	0	0	2	0	1	0	0	0	1	0	0	2	MD - Staff Physician											1					0	1	1											1	1
1	2	0	0	1	1	1	0	1	1	1	0	0	0	1	0	0	0	2	MD - Resident	0										1													1					1	1
1	2	0	0	1	1	1	0	1	1	1	0	0	0	1	0	0	0	2	MD - Resident	0									1														1					1
2	1	1	1	0	2	0	0	1	3	0	0	1	0	0	0	1	0	2	MD - Staff Physician											1					0	2	1											1	1
1	1	0	0	1	1	1	0	1	2	0	1	0	0	0	0	1	0	2	MD - Staff Physician	0										1							1											1
2	1	1	1	1	1	0	0	1	4	0	0	0	1	0	0	0	1	2	MD - Staff Physician													1			0	3	1											1	1
2	1	0	0	0	2	1	0	0	4	0	0	0	1	0	0	1	0	2	MD - Staff Physician											1					0	2	1											1	1
1	1	0	0	0	1	0	0	0	4	0	0	0	1	0	0	0	1	2	MD - Staff Physician	0										1							1												1
2	2	0	0	1	1	1	0	0	1	1	0	0	0	1	0	0	0	2	MD - Resident					1																			1					1
2	1	0	0	1	1	1	0	1	1	1	0	0	0	0	1	0	0	2	MD - Fellow											1							1											1	1
2	2	0	0	1	1	1	0	1	1	1	0	0	0	1	0	0	0	2	MD - Resident					1																			1					1	1
1	1	1	1	0	1	0	0	0	4	0	0	0	1	0	0	1	0	2	MD - Staff Physician	0										1					0	2	1											1	1
1	1	0	1	0	2	0	0	1	2	0	1	0	0	1	0	0	0	2	MD - Staff Physician	1										1					0	2	1			1								1	1
2	2	0	0	1	1	1	0	0	1	1	0	0	0	1	0	0	0	2	MD - Resident											1													1					1
1	1	0	0	1	1	1	0	1	1	1	0	0	0	1	0	0	0	2	MD - Resident	0				1													1											1	1
2		0	1	0	2	1	0	0	4	0	0	0	1	0	0	0	1	2	MD - Staff Physician													1					1											1	1
1	2	0	0	0	2	1	0	0	3	0	0	1	0	0	0	1	0	2	MD - Staff Physician	0										1													1					1	1
1	2	0	1	0	2	0	0	0	3	0	0	1	0	0	0	1	0	2	MD - Staff Physician	0										1					1	2												1	1
1	1	0	0	0	2	0	0	0	2	0	1	0	0	1	0	0	0	2	MD - Staff Physician	1										1							1											1
2	1	0	1	0	2	1	0	1	2	0	1	0	0	1	0	0	0	2	MD - Staff Physician											1					0	3	1											1	1
1	1	0	1	0	2	0	0	0	2	0	1	0	0	1	0	0	0	2	MD - Staff Physician	0										1					0	3	1												1
1	1	0	0	0	2	1	0	1	1	1	0	0	0	1	0	0	0	2	MD - Staff Physician	0										1							1											1	1
1	1	0	1	1	1	1	0	0	3	0	0	1	0	0	0	1	0	2	MD - Staff Physician	0										1					0	3	1											1	1
1	1	0	0	0	1	0	0	0	2	0	1	0	0	0	1	0	0	2	MD - Resident	0										1							1											1	1
1	1	0	1	0	2	1	0	1	2	0	1	0	0	0	1	0	0	2	MD - Staff Physician	0			1												0	4	1												1
1	2	0	0	0	1	1	0	1	1	1	0	0	0	1	0	0	0	2	MD - Resident	0										1													1					1	1
2	1	0	0	0	2	1	0	1	4	0	0	0	1	0	0	0	1	2	MD - Staff Physician											1					0	3	1											1	1
1	1	1	0	0	1	0	0	0	2	0	1	0	0	1	0	0	0	2	MD - Fellow	1					1				1		1			Mix East Indian, Tanzania, Turkish			1											1	1
1	1	0	1	0	1	1	0	0	2	0	1	0	0	0	1	0	0	2	MD - Staff Physician	1							1								0	1	1												1
2	1	0	1	0	1	1	0	0	2	0	1	0	0	0	1	0	0	2	MD - Staff Physician									1							0	2	1											1	1
1	1	1	0	1	1	1	0	1	2	0	1	0	0	0	1	0	0	2	MD - Staff Physician	0							1										1											1	1
1	2	0	1	0	2	0	0	0	4	0	0	0	1	0	0	0	1	2	MD - Staff Physician	0										1					1	2												1	1
1	1	0	1	0	2	0	0	0	2	0	1	0	0	0	1	0	0	2	MD - Staff Physician	0										1					0	3	1											1	1
2	2	0	0	1	1	1	0	1	1	1	0	0	0	1	0	0	0	2	MD - Resident						1																		1					1
2	1	0	1	0	1	1	0	0	4	0	0	0	1	0	0	0	1	2	MD - Staff Physician											1					0	2	1											1	1
0		0	0	1	1	1	0	1	2	0	1	0	0	1	0	0	0	2	MD - Resident										1														1					1	1
2	2	0	0	1	1	1	0	0	2	0	1	0	0	0	1	0	0	2	MD - Staff Physician											1							1											1	1
1	2	0	0	1	2	1	0	0	3	0	0	1	0	0	0	0	1	2	MD - Staff Physician	0				1																			1					1	1
2	2	0	0	1	1	1	0	1	1	1	0	0	0	1	0	0	0	2	MD - Resident						1														1	1								1
2	1	0	0	0	2	0	0	0	4	0	0	0	1	0	0	0	1	2	MD - Staff Physician											1					0	2	1												1
1	1	0	1	0	2	0	0	0	3	0	0	1	0	0	1	0	0	2	MD - Staff Physician	0										1					0	2	1											1	1
2	2	0	0	0	1	1	0	0	2	0	1	0	0	0	1	0	0	2	MD - Fellow											1							1											1	1
2	1	1	0	0	1	1	0	1	2	0	1	0	0	1	0	0	0	2	MD - Resident								1								0	3							1					1
1	1	0	0	0	1	0	0	0	2	0	1	0	0	0	1	0	0	2	MD - Fellow	1					1												1											1	1
2	1	0	1	1	1	1	0	0	1	1	0	0	0	1	0	0	0	2	MD - Resident											1					0	1	1											1	1
2	2	0	0	0	2	0	0	0	4	0	0	0	1	0	0	1	0	2	MD - Staff Physician											1					0	1							1					1	1
2	1	0	1	1	1	1	0	0	4	0	0	0	1	0	0	0	1	2	MD - Staff Physician											1					0	2	1											1	1
2	1	0	1	0	2	0	0	0	3	0	0	1	0	0	1	0	0	2	MD - Staff Physician						1										0	2	1											1
1	2	0	0	1	1	1	0	0	2	0	1	0	0	0	1	0	0	2	MD - Fellow	0										1													1					1	1
2	1	0	1	0	0	1	0	0	4	0	0	0	1	0	0	0	1	2	MD - Staff Physician													1			0	3	1		1									1	1
1	2	1	1	0	1	1	0	0	4	0	0	0	1	0	0	0	1	2	MD - Staff Physician	0										1					1	3												1
2	1	0	1	0	1	1	0	1	3	0	0	1	0	0	0	1	0	2	MD - Staff Physician						1										0	3	1											1
2	1	0	0	0	1	1	0	0	3	0	0	1	0	0	1	0	0	2	MD - Staff Physician											1					0	3	1											1	1
1	1	0	1	0	2	1	0	0	3	0	0	1	0	0	1	0	0	2	MD - Staff Physician	0										1					0	1	1											1	1
2	1	0	0	0	2	1	0	1	2	0	1	0	0	0	1	0	0	2	MD - Staff Physician											1							1											1	1
2	2	0	0	1	1	1	0	1	2	0	1	0	0	1	0	0	0	2	MD - Resident											1													1					1	1
2	2	0	0	1	1	1	0	1	2	0	1	0	0	0	1	0	0	2	MD - Staff Physician										1												1							1
2	2	0	0	0	2	1	0	1	2	0	1	0	0	0	1	0	0	2	MD - Staff Physician											1													1					1	1
2	1	0	1	1	2	1	0	0	2	0	1	0	0	1	0	0	0	2	MD - Staff Physician											1					0	1	1											1	1
1	1	1	0	0	1	1	1	0	4	0	0	0	1	0	0	0	1	1	Nurse	0	White													Not answer	0	1	1								Not answer		1,2,3	1	1
1	1	1	0	1	1	1	1	0	4	0	0	0	1	0	0	0	1	1	Nurse	0	Asian – East (Chinese, Japanese, Korean etc.)													Not answer	0	2	1		1	1					Not answer		1,3	1
1	1	1	0	1	1	1	1	0	4	0	0	0	1	0	0	0	1	1	Nurse	0	Asian – East (Chinese, Japanese, Korean etc.)													Not answer	0	2	1								Not answer		1,2,3	1	1
1	1	0	0	1	1	1	1	1	4	0	0	0	1	0	0	0	1	1	Nurse	0	Asian – East (Chinese, Japanese, Korean etc.)													Not answer	0	2	1		1						Not answer		1	1
1	1	1	0	1	1	1	1	1	4	0	0	0	1	0	0	0	1	1	Nurse	0	Other													west indian	0	1	1								Not answer		1	1
1	1	1	1	1	1	1	1	1	4	0	0	0	1	0	0	0	1	1	Nurse	0	I prefer not to answer													Not answer	0	1	1								Not answer		1,2,3	1	1
1	1	1	1	1	1	1	1	1	4	0	0	0	1	0	0	0	1	1	Nurse	0	I prefer not to answer													Not answer	0	1	1								Not answer		1,2,3	1	1
1	2	0	0	0	1	1	1	1	4	0	0	0	1	0	0	0	1	1	Nurse	0	White													Not answer									1		Not answer		1,2	1	1
2	1	1	0	1	1	0	1	0	4	0	0	0	1	0	0	0	1	1	Nurse		White													Not answer	0	2	1								Not answer		2		1
1	1	0	0	0	1	1	1	0	4	0	0	0	1	0	0	0	1	1	Nurse	0	White													Not answer		4	1		1						Not answer		1	1
1	1	0	0	0	1	1	1	0	4	0	0	0	1	0	0	0	1	1	Nurse	0	Asian – South (Indian, Pakistani, Sri Lankan, East Indian from Guyana, etc.)													Not answer			1								Not answer		1	1
1	1	0	0	0	1	1	1	1	4	0	0	0	1	0	0	0	1	1	Nurse	0	Asian – East (Chinese, Japanese, Korean etc.)													Not answer	0	2	1								Not answer		1,2	1	1
1	2	1	1	0	1	1	1	0	4	0	0	0	1	0	0	0	1	1	Nurse	0	Black													Not answer	1	4		1							Not answer		1,2,3	1	1
1	2	0	1	0	1	0	1		4	0	0	0	1	0	0	0	1	1	Nurse Practitioner	0	White													Not answer	0	1								1	separated partner		2		1
1	2	0	0	1	1	0	1	0	4	0	0	0	1	0	0	0	1	1	Nurse Practitioner	0	White													Not answer	0	1				1				1	separated husband		2		1
1	1	0	1	1	1	1	1	0	4	0	0	0	1	0	0	0	1	1	Nurse Practitioner	0	White													Not answer	0	4	1		1						Not answer		1,3	1
1	2	0	1		1	1	1	1	4	0	0	0	1	0	0	0	1	1	Nurse	0	White													Not answer	1	2									Not answer		1	1
1		0	1	1	1	0	1	0	4	0	0	0	1	0	0	0	1	1	Nurse	0	White													Not answer			1			1					Not answer		1,2,3	1	1
1	1	0	0	0	1	0	1	1	4	0	0	0	1	0	0	0	1	1	Nurse	0	White													Not answer	0	2	1								Not answer		3
1	1	0	1	0	1	1	1	0	4	0	0	0	1	0	0	0	1	1	Nurse	0	White													Not answer	0	3	1								Not answer		1,2,3	1	1
1	1	1	0	1	1	1	1	0	4	0	0	0	1	0	0	0	1	1	Nurse	0	White													Not answer			1								Not answer		1,2	1	1
1	2	1	0	0	1	0	1	0	4	0	0	0	1	0	0	1	0	1	Nurse	0	White													Not answer									1		Not answer		1,2	1	1
1	1	0	0	0	1	0	1	0	4	0	0	0	1	0	0	0	1	1	Nurse	0	White													Not answer	0	2	1								Not answer		2		1
1	1	0	1	0	1	1	1		4	0	0	0	1	0	0	0	1	1	Nurse	0	White													Not answer	0	2		1	1						Not answer		1,2,3	1	1
1	1	0	1	0	1	0	1	1	4	0	0	0	1	0	0	1	0	1	Nurse	0	Asian – Southeast (Filipino, Cambodian, Indonesian, Laotian, etc.)													Not answer	0	3									Not answer		2		1
1	1	0	1	1	1	1	1	1	4	0	0	0	1	0	0	0	1	1	Nurse	0	White													Not answer	0	3									Not answer		1,2	1	1
1	2	0	1	0	1	0	1	0	4	0	0	0	1	0	0	1	0	1	Nurse	0	White													Not answer	1	1									Not answer		2		1
2	1	0	0	1	1	1	1	1	4	0	0	0	1	0	0	0	1	1	Nurse		Asian – East (Chinese, Japanese, Korean etc.)													Not answer	0	1	1								Not answer		0
1	2	1	0	0	1	0	1	0	4	0	0	0	1	0	0	0	1	1	Nurse	0	Black													Not answer				1							Not answer		1,2,3	1	1
1	1	1	1	1	1	1	1	1	4	0	0	0	1	0	0	1	0	1	Nurse	0	Asian – Southeast (Filipino, Cambodian, Indonesian, Laotian, etc.)													Not answer	0	1	1								Not answer		1,2	1	1
3	2	1	0	1	1	1	1	0	4	0	0	0	1	0	0	1	0	1	Nurse		White													Not answer	1	1		1							Not answer		1,2,3	1	1
1	2		0	1	1	1	1	0	4	0	0	0	1	0	0	0	1	1	Nurse	0														Not answer									1		Not answer		1,2	1	1
1	1	0	0	0	1	0	1	0	4	0	0	0	1	0	0	0	1	1	Nurse	0	White													Not answer		2	1								Not answer		3
1	1	0	1	1	1	0	1	1	4	0	0	0	1	0	0	0	1	1	Nurse	0	White													Not answer	0	2	1								Not answer		1,2,3	1	1
1	1	0	1	1	1	0	1	1	4	0	0	0	1	0	0	0	1	1	Nurse	0	White													Not answer	0	3	1		1						Not answer		0
1	1	0	1	0	1	1	1	1	4	0	0	0	1	0	0	0	1	1	Nurse	0	White													Not answer	0	3	1								Not answer		1	1
2	1	1	1	1	1	1	1	0	4	0	0	0	1	0	0	0	1	1	Nurse		White													Not answer	0	2	1								Not answer		1,2	1	1
2	1	0	1	0	1	1	1	1	4	0	0	0	1	0	0	1	0	1	Nurse		Asian – East (Chinese, Japanese, Korean etc.)													Not answer	0	2	1	1							Not answer		1	1
1	2	0	1	1	1	1	1	1	4	0	0	0	1	0	0	0	1	1	Nurse	0	Black													Not answer	1	4									Not answer		1,2,3	1	1
1	2	0	0	0	1	0	1	0	4	0	0	0	1	0	0	1	0	1	Nurse	0	White													Not answer		1				1					Not answer		2		1
1	1	0	1	1	1	1	1	0	4	0	0	0	1	0	0	0	1	1	Nurse	0	White													Not answer	0	4	1								Not answer		1,2	1	1
1	1	0	1	1	1	1	1		4	0	0	0	1	0	0	0	1	1	Nurse	0	Asian – West (Iranian, Iraqi, Persian, etc.)													Not answer	0	1	1								Not answer		2		1
1	1	0	1	1	1	0	1	1	4	0	0	0	1	0	0	0	1	1	Nurse	0	White													Not answer	0	3									Not answer		2		1
1	1	1	0	1	1	1	1	0	4	0	0	0	1	0	0	0	1	1	Nurse	0	White													Not answer			1								Not answer		1	1
1	1	0	1	1	1	1	1	0	4	0	0	0	1	0	0	0	1	1	Nurse	0	White													Not answer	0	2	1							1	daughter-in-law		1,2,3	1	1
1	1	0	1	1	1	0	1		4	0	0	0	1	0	0	0	1	1	Nurse	0	White													Not answer	0	2	1								Not answer		2,3		1
1	1	1	1	1	1	1	1	1	4	0	0	0	1	0	0	0	1	1	Nurse	0	White													Not answer	0	2	1								Not answer		1,2	1	1
1	2	1	1	1	1	0	1	1	3	0	0	1	0	0	0	1	0	1	Nurse Practitioner	0	White													Not answer	1	1									Not answer		1,2	1	1
1	2	1	0	0	1	0	1	0	3	0	0	1	0	0	0	1	0	1	Nurse	0	White													Not answer	1	1							1	1	Landlord		2,3		1
1	2	0	1	0	1	1	1	0	3	0	0	1	0	0	0	1	0	1	Nurse	0	White													Not answer	1	2									Not answer		1	1
1	1	1	0	0	1	0	1	0	3	0	0	1	0	0	0	1	0	1	Nurse	0	White													Not answer			1								Not answer		1,3	1
1	2	0	0	1	1	1	1	1	3	0	0	1	0	0	0	1	0	1	Nurse	0	Other													European				1							Not answer		1,2,3	1	1
1	1	0	1	0	1	0	1	0	3	0	0	1	0	0	0	1	0	1	Nurse	0	White													Not answer		2	1					1			Not answer		2,3		1
2	1	1	0	1	1	1	1	0	3	0	0	1	0	0	0	1	0	1	Nurse		White													Not answer	0	2							1		Not answer		1	1
1	1	0	0	1	1	1	1	1	3	0	0	1	0	0	0	1	0	1	Nurse	0	Black													Not answer	0	1	1								Not answer		2		1
1	1	0	1	0	1	1	1		3	0	0	1	0	0	1	0	0	1	Nurse	0	White													Not answer	0	2	1								Not answer		2		1
1	1	0	0	1	1	1	1	0	3	0	0	1	0	0	0	0	1	1	Nurse	0	Asian – East (Chinese, Japanese, Korean etc.)													Not answer			1			1					Not answer		1,2,3	1	1
1	1	0	1	1	1	1	1	0	3	0	0	1	0	0	0	0	1	1	Nurse	0	Asian – East (Chinese, Japanese, Korean etc.)													Not answer	0	1	1								Not answer		1,2	1	1
1	1	0	0	1	1	1	1	0	3	0	0	1	0	0	0	0	1	1	Nurse	0	White													Not answer	0	2	1								Not answer		1	1
1	1	0	0	1	1	1	1	0	3	0	0	1	0	0	0	0	1	1	Nurse	0	White													Not answer			1								Not answer		1	1
1	2	0	1	0	1	1	1	1	3	0	0	1	0	0	0	0	1	1	Nurse	0	White													Not answer	1	2									Not answer		1,2,3	1	1
1		0	0	1	1	0	1	1	3	0	0	1	0	0	0	1	0	1	Nurse	0	White													Not answer							1				Not answer		1,3	1
1	1	0	1	0	1	0	1	1	3	0	0	1	0	0	0	1	0	1	Nurse	0	Asian – East (Chinese, Japanese, Korean etc.)													Not answer	0	2	1								Not answer		1,2	1	1
1	1	0	1		1	1	1	1	3	0	0	1	0	0	0	1	0	1	Nurse	0	Other													Hispanic	0	2	1								Not answer		1,3	1
1	1	1	1	0	1	1	1	0	3	0	0	1	0	0	0	1	0	1	Nurse	0	White													Not answer	0	2	1								Not answer		2		1
2	1	0	1	1	1	1	1		3	0	0	1	0	0	0	0	1	1	Nurse		Asian – South (Indian, Pakistani, Sri Lankan, East Indian from Guyana, etc.)													Not answer	0	1	1								Not answer		1	1
1	1	0	1	0	1	1	1	0	3	0	0	1	0	0	0	1	0	1	Nurse	0	Asian – South (Indian, Pakistani, Sri Lankan, East Indian from Guyana, etc.)													Not answer	0	2	1								Not answer		1,2,3	1	1
1	1	1	0	1	1	0	1	0	3	0	0	1	0	0	0	0	1	1	Nurse	0	Asian – South (Indian, Pakistani, Sri Lankan, East Indian from Guyana, etc.)													Not answer	1	1	1								Not answer		1,3	1
1	2	0	1	1	1	1	1	0	3	0	0	1	0	0	0	1	0	1	Nurse	0	White													Not answer	1	2									Not answer		1	1
1	1	1	1	0	1	1	1	0	3	0	0	1	0	0	0	1	0	1	Nurse	0	White													Not answer	0	2	1								Not answer		1,2,3	1	1
1	1	0	1	1	1	1	1	1	3	0	0	1	0	0	0	1	0	1	Nurse	0	White													Not answer	0	1	1								Not answer		1	1
1	2	0	0	1	1	1	1	0	3	0	0	1	0	0	0	0	1	1	Nurse	0	Middle Eastern													Not answer									1		Not answer		1	1
1	2	0	1	1	1	1	1	1	3	0	0	1	0	0	0	0	1	1	Nurse	0	Other													Hispanic	1	1									Not answer		1,3	1
1	2	1	0	1	1	1	1	1	3	0	0	1	0	0	0	1	0	1	Nurse	0	White													Not answer									1		Not answer		1,2,3	1	1
1	1	0	0	1	1	1	1	0	3	0	0	1	0	0	0	0	1	1	Nurse	0	White													Not answer	0	2		1							Not answer		1	1
1	1	0	1	1	1	1	1	0	3	0	0	1	0	0	0	1	0	1	Nurse	0	Black													Not answer	0	3	1								Not answer		1,2,3	1	1
1	2	0	0	1	1	1	1	1	3	0	0	1	0	0	0	1	0	1	Nurse	0	Asian – Southeast (Filipino, Cambodian, Indonesian, Laotian, etc.)													Not answer									1		Not answer		1	1
1	2	0	1	1	1	1	1	1	3	0	0	1	0	0	0	1	0	1	Nurse	0	Black													Not answer	1	1									Not answer		1,2	1	1
1	1	0	1	0	1	1	1		3	0	0	1	0	0	0	1	0	1	Nurse	0	Asian – South (Indian, Pakistani, Sri Lankan, East Indian from Guyana, etc.)													Not answer	0	2	1								Not answer		1,2,3	1	1
1	1	1	1	0	1	1	1	0	3	0	0	1	0	0	0	1	0	1	Nurse	0	White													Not answer	0	2	1								Not answer		1,2,3	1	1
1	2	0	0	0	1	1	1	1	3	0	0	1	0	0	0	0	1	1	Nurse	0	Asian – East (Chinese, Japanese, Korean etc.)													Not answer				1	1						Not answer		1,2,3	1	1
1	1	0	1	1	1	1	1	1	3	0	0	1	0	0	0	1	0	1	Nurse	0	Asian – East (Chinese, Japanese, Korean etc.)													Not answer	0		1								Not answer		1	1
1	2	0	0	1	1	1	1	1	3	0	0	1	0	0	0	1	0	1	Nurse	0	Other													Latino	1	1							1		Not answer		1,2,3	1	1
1	1	0	1	0	1	1	1	0	3	0	0	1	0	0	0	1	0	1	Nurse	0	White													Not answer	0	1	1								Not answer		1,2,3	1	1
1	1	0	1	1	1	1	1	1	3	0	0	1	0	0	0	1	0	1	Nurse	0	Asian – East (Chinese, Japanese, Korean etc.)													Not answer	0	1	1	1							Not answer		1	1
2	2	0	0	0	1	1	1	1	3	0	0	1	0	0	0	1	0	1	Nurse		I prefer not to answer													Not answer									1		Not answer		1,2,3	1	1
1	1	0	0	0	1	1	1	0	2	0	1	0	0	0	0	1	0	1	Nurse Practitioner	0	White													Not answer			1								Not answer		1,2,3	1	1
1	1	1	0	0	1	1	1	0	2	0	1	0	0	0	1	0	0	1	Nurse	0	White													Not answer			1								Not answer		1,2	1	1
1	2	0	0	0	1	1	1	0	2	0	1	0	0	0	1	0	0	1	Nurse	0	I prefer not to answer													Not answer			1								Not answer		1,2,3	1	1
1	1	0	0	1	1	1	1	1	2	0	1	0	0	1	0	0	0	1	Nurse	0	I prefer not to answer													Not answer			1								Not answer		1	1
1	1	0	0	0	1	0	1	0	2	0	1	0	0	0	1	0	0	1	Nurse	0	Asian – East (Chinese, Japanese, Korean etc.)													Not answer			1								Not answer		1,2,3	1	1
1		0	1	1	1	1	1	0	2	0	1	0	0	0	0	1	0	1	Nurse	0	I prefer not to answer													Not answer	0	2	1								Not answer		1,2	1	1
1	1	1	0	1	1	1	1	0	2	0	1	0	0	0	0	1	0	1	Nurse	0	White													Not answer			1								Not answer		1,2,3	1	1
1	1	0	1	0	1	1	1	1	2	0	1	0	0	0	0	1	0	1	Nurse	0	White													Not answer	0	2	1								Not answer		1,2,3	1	1
2	1	0	0	1	1	0	1	0	2	0	1	0	0	0	0	1	0	1	Nurse		White													Not answer			1								Not answer		1,0	1
1	1	0	1	1	1	1	1	1	2	0	1	0	0	0	0	1	0	1	Nurse	0	White													Not answer	0	3	1								Not answer		1,2,3	1	1
1	1	0	0	1	1	1	1	1	2	0	1	0	0	1	0	0	0	1	Nurse	0	White													Not answer			1								Not answer		1,2,3	1	1
1	1	0	1	1	1	1	1	1	2	0	1	0	0	0	0	1	0	1	Nurse	0	White													Not answer	0	1	1								Not answer		1,2,3	1	1
1	1	0	1	1	1	1	1	1	2	0	1	0	0	0	0	1	0	1	Nurse	1	White													Not answer	0	1	1								Not answer		1,2,3	1	1
1	1	0	1	0	1	1	1	0	2	0	1	0	0	0	1	0	0	1	Nurse	0	Asian – South (Indian, Pakistani, Sri Lankan, East Indian from Guyana, etc.)													Not answer	0	2	1								Not answer		1,2,3	1	1
1	1	0	1	1	1	1	1	1	2	0	1	0	0	0	0	1	0	1	Nurse	0	Asian – East (Chinese, Japanese, Korean etc.)													Not answer	0	3	1	1	1						Not answer		1,2,3	1	1
1	2	0	0	0	1	1	1	1	2	0	1	0	0	1	0	0	0	1	Nurse	0	Black													Not answer				1							Not answer		1	1
1	2	0	0	1	1	1	1	1	2	0	1	0	0	0	1	0	0	1	Nurse	0	White													Not answer									1		Not answer		1,2,3	1	1
1	1	0	1	1	1	1	1	1	2	0	1	0	0	0	0	1	0	1	Nurse	0	Asian – South (Indian, Pakistani, Sri Lankan, East Indian from Guyana, etc.)													Not answer	0	1	1								Not answer		0
1	1	0	1	1	1	1	1	0	2	0	1	0	0	0	0	1	0	1	Nurse	0	Asian – South (Indian, Pakistani, Sri Lankan, East Indian from Guyana, etc.)													Not answer	0	2	1	1							Not answer		1	1
2	1	1	1		1	1	1	1	2	0	1	0	0	0	0	1	0	1	Nurse		Asian – South (Indian, Pakistani, Sri Lankan, East Indian from Guyana, etc.)													Not answer	0	1	1								Not answer		1,2	1	1
1	2	0	0	1	1	1	1	1	2	0	1	0	0	0	1	0	0	1	Nurse	0	Asian – East (Chinese, Japanese, Korean etc.)													Not answer				1							Not answer		1	1
1	2	1	0	1	1	1	1	1	2	0	1	0	0	0	1	0	0	1	Nurse	0	White													Not answer									1		Not answer		1,2	1	1
1	1	1	1	1	1	1	1	1	2	0	1	0	0	0	1	0	0	1	Nurse	1	White													Not answer	0	2	1			1					Not answer		1,2,3	1	1
1	2	0	0	1	1	0	1		2	0	1	0	0	0	1	0	0	1	Nurse	0	I prefer not to answer													Not answer									1		Not answer		0
1	1	0	1	0	1	1	1	1	2	0	1	0	0	0	1	0	0	1	Nurse	0	I prefer not to answer													Not answer	0	2	1	1							Not answer		1,2,3	1	1
1	1	0	0	1	1	1	1	1	2	0	1	0	0	0	1	0	0	1	Nurse	0	White													Not answer			1								Not answer		1,2,3	1	1
1	1	0	1	1	1	1	1	1	2	0	1	0	0	0	0	1	0	1	Nurse	0	White													Not answer	0	2	1								Not answer		1,2,3	1	1
1	1	1	0	0	1	1	1	0	2	0	1	0	0	0	1	0	0	1	Nurse	0	White													Not answer			1								Not answer		1,2,3	1	1
1	1	1	0	1	1	1	1	0	2	0	1	0	0	0	0	1	0	1	Nurse	0	White													Not answer			1								Not answer		1,2,3	1	1
1	1	1	0	0	1	1	1	0	2	0	1	0	0	0	1	0	0	1	Nurse	0	White													Not answer			1								Not answer		1,3	1
1	1	1	1	1	1	1	1	1	2	0	1	0	0	0	1	0	0	1	Nurse	0	White													Not answer	0	2	1								Not answer		1,2,3	1	1
1	1	0	1	0	1	1	1	0	2	0	1	0	0	0	0	1	0	1	Nurse	0	White													Not answer	0	2	1								Not answer		1,2,3	1	1
2	1	1	1	1	1	1	0	0	2	0	1	0	0	0	0	1	0	1	Clinical Educator		Asian – Southeast (Filipino, Cambodian, Indonesian, Laotian, etc.)													Not answer	0	1	1	1							Not answer		1	1
1	2	0	0	1	1	1	1	1	1	1	0	0	0	1	0	0	0	1	Nurse	0	White													Not answer			1								Not answer		1,2,3	1	1
1	1	0	0	1	1	1	1	0	1	1	0	0	0	1	0	0	0	1	Nurse	0	White													Not answer			1								Not answer		1,2,3	1	1
1	1	0	0	1	1	1	1	1	1	1	0	0	0	1	0	0	0	1	Nurse	0	White													Not answer			1								Not answer		1,2,3	1	1
1	2	0	0	1	1	1	1	1	1	1	0	0	0	1	0	0	0	1	Nurse	0	White													Not answer				1							Not answer		1,2,3	1	1
1	2	0	0	0	1	0	1	1	1	1	0	0	0	1	0	0	0	1	Nurse	0	Asian – East (Chinese, Japanese, Korean etc.)													Not answer				1							Not answer		0
1	2	1	0	1	1	1	1	0	1	1	0	0	0	1	0	0	0	1	Nurse	0	Asian – South (Indian, Pakistani, Sri Lankan, East Indian from Guyana, etc.)													Not answer									1		Not answer		1,2,3	1	1
1	2	0	0	0	1	1	1	1	1	1	0	0	0	1	0	0	0	1	Nurse	0	Asian – Southeast (Filipino, Cambodian, Indonesian, Laotian, etc.)													Not answer				1		1					Not answer		1,2,3	1	1
0	2	0	0	1	1	1	1	1	1	1	0	0	0	1	0	0	0	1	Nurse		I prefer not to answer													Not answer				1		1					Not answer		1	1
2	2	0	0	1	1	1	1	0	1	1	0	0	0	1	0	0	0	1	Nurse		White													Not answer									1		Not answer		1,2,3	1	1
1	2	0	0	1	1	0	1	0	1	1	0	0	0	1	0	0	0	1	Nurse	0	White													Not answer			1								Not answer		2,3		1
1	1	0	0	1	1	1	1	1	1	1	0	0	0	1	0	0	0	1	Nurse	0	White													Not answer			1								Not answer		1,2,3	1	1
1	2	0	0	1	1	1	1	0	1	1	0	0	0	1	0	0	0	1	Nurse	0	White													Not answer							1				Not answer		1,2	1	1
1	2	0	0	0	1	1	1	1	1	1	0	0	0	1	0	0	0	1	Nurse	0	White													Not answer				1							Not answer		1,2,3	1	1
1	1	0	0	1	1	1	1	1	1	1	0	0	0	0	1	0	0	1	Nurse	0	White													Not answer			1								Not answer		1,2,3	1	1
1	2	0	0	1	1	1	1	1	1	1	0	0	0	1	0	0	0	1	Nurse	0	Asian – Southeast (Filipino, Cambodian, Indonesian, Laotian, etc.)													Not answer				1	1	1					Not answer		1,2,3	1	1
1	2	1	0	1	1	1	1	0	1	1	0	0	0	1	0	0	0	1	Nurse	0	White													Not answer							1		1	1	roommate moved out temporarily as I work in a hospital		1,2,3	1	1
1	2	1	0	1	1	1	1	0	1	1	0	0	0	1	0	0	0	1	Nurse	0	White													Not answer				1			1				Not answer		1	1
1		0	0	0	1	1	1	1	1	1	0	0	0	1	0	0	0	1	Nurse	0	Asian – East (Chinese, Japanese, Korean etc.)													Not answer				1	1						Not answer		1,2,3	1	1
1	1	0	0	1	1	1	1	1	1	1	0	0	0	1	0	0	0	1	Nurse	0	Black													Not answer			1								Not answer		1,3	1
1	2	1	1	1	2	1	1	0	4	0	0	0	1	0	0	0	1	2	Registered Nurse	0										1					1	3												1	1
1	2	0	1	0	1	0	1	0	4	0	0	0	1	0	0	0	1	2	Registered Nurse	0										1					1	5		1										1
1	1	1	1	0	2	0	1	0	4	0	0	0	1	0	0	0	1	2	Registered Nurse	0										1					0	4	1											1	1
1	1	0	1	0	2	1	1		4	0	0	0	1	0	0	0	1	2	Registered Nurse	0										1					0	3	1											1
1	1	0	0	1	2	1	1		4	0	0	0	1	0	0	0	1	2	Registered Nurse	0										1					0	2	1											1	1
1	1	1	1	0	2	0	1	1	4	0	0	0	1	0	0	0	1	2	Registered Practical Nurse	0										1					0	3	1
1	1	1	0	1	1	1	1		4	0	0	0	1	0	0	0	1	2	Registered Practical Nurse	0										1					0	2	1											1	1
1	1	1	0	1	1	1	1	1	4	0	0	0	1	0	0	0	1	2	Registered Practical Nurse	0										1					0	2	1											1	1
1	1	0	0	1	2	0	1	0	4	0	0	0	1	0	0	0	1	2	Registered Practical Nurse	0										1					0	2	1											1
2	1	0	1	1	2	1	1	1	4	0	0	0	1	0	1	0	0	2	Registered Practical Nurse											1					0	2	1											1
1	1	1	0	1	1	1	1	1	4	0	0	0	1	0	0	0	1	2	Registered Nurse	0										1							1											1	1
1	2	1	1	1	2	1	1	0	4	0	0	0	1	0	0	0	1	2	Registered Nurse	0										1					1	3												1
1	1	1	0	0	2	1	1	1	4	0	0	0	1	0	0	0	1	2	Registered Nurse	0										1					0	2	1											1	1
1	1	0	0	1	1	1	1	1	4	0	0	0	1	0	0	0	1	2	Registered Nurse	0										1					0	2	1											1	1
1	1	1	1	0	2	0	1	1	4	0	0	0	1	0	0	0	1	2	Registered Nurse	0										1					0	2	1			1								1	1
1	1	0	0	1	2	1	1	1	4	0	0	0	1	0	0	0	1	2	Registered Nurse	0										1					0	1	1											1	1
1	1	1	0	0	2	0	1	0	4	0	0	0	1	0	1	0	0	2	Registered Nurse	0										1					1	3	1												1
1	1	1	0	0	2	0	1	1	4	0	0	0	1	0	0	0	1	2	Registered Nurse	0										1					0	3	1											1	1
1	1	0	0	0	0	0	1		4	0	0	0	1	0	0	0	1	2	Registered Nurse	0										1					0	4	1			1
1	2	0	1	1	1	0	1	0	4	0	0	0	1	0	0	0	1	2	Registered Nurse	0										1					1	2												1	1
0		0	0		0	1	1	0	4	0	0	0	1	0	0	0	1	2	Registered Nurse													1			0													1
1	1	0	0	0	2	1	1	0	4	0	0	0	1	0	0	0	1	2	Registered Nurse	0										1					0	3	1											1	1
2	1	0	1	1	1	1	1	0	3	0	0	1	0	1	0	0	0	2	Registered Practical Nurse											1					0	1	1											1
1		0	1	0	2	1	1	1	3	0	0	1	0	0	0	0	1	2	Registered Practical Nurse	0										1					1	1												1	1
1	1	0	1	0	1	1	1	0	3	0	0	1	0	0	1	0	0	2	Registered Practical Nurse	0			1												0	2													1
1	2	0	1	0	2	1	1	1	3	0	0	1	0	0	0	0	1	2	Registered Practical Nurse	0										1					1	1												1
1	1	1	1	1	2	1	1		3	0	0	1	0	0	0	1	0	2	Registered Practical Nurse	0										1					0	3	1											1
1	1	0	1	1	2	0	1		3	0	0	1	0	0	0	0	1	2	Registered Practical Nurse	0										1					0	2	1												1
1	1	0	1	0	2	1	1		3	0	0	1	0	0	0	1	0	2	Registered Nurse	0										1					0	3	1											1
1	2	1	1	0	1	0	1	1	3	0	0	1	0	0	0	0	1	2	Registered Nurse	0										1					1	1													1
1	1	1	1		2	1	1	0	3	0	0	1	0	0	0	1	0	2	Registered Nurse	0										1					0	2	1											1
1	1	1	1	0	2	1	1	1	3	0	0	1	0	0	0	0	1	2	Registered Nurse	0										1					0	3	1											1	1
1	1	0	1	0	2	1	1	0	3	0	0	1	0	0	0	1	0	2	Registered Nurse	0										1					0	3	1											1	1
1	2	0	1	0	2	1	1	1	3	0	0	1	0	0	0	1	0	2	Registered Nurse	0										1					1	1												1	1
1	1	0	1		2	1	1	0	3	0	0	1	0	0	0	1	0	2	Registered Nurse	0										1					0	3	1											1	1
1	1	0	0	0	2	1	1	0	3	0	0	1	0	0	0	1	0	2	Registered Nurse	0										1					0	3	1											1
1	1	0	1	0	1	1	1	0	3	0	0	1	0	0	0	0	1	2	Registered Nurse	0										1					0	3	1											1	1
1	1	0	1	1	2	1	1	1	3	0	0	1	0	0	0	1	0	2	Nurse Practitioner	0										1					0	2	1											1	1
1	2	0	1	0	2	1	1	1	2	0	1	0	0	0	0	1	0	2	Registered Practical Nurse	0										1					1	1												1
2	2	0	0	0	1	0	1	1	2	0	1	0	0	0	0	1	0	2	Registered Practical Nurse												1							1										1
1	1	1	1	0	2	1	1	1	2	0	1	0	0	0	1	0	0	2	Registered Practical Nurse	1										1					0	1	1											1
1	1	0	1	0	2	1	1	1	2	0	1	0	0	0	0	1	0	2	Registered Practical Nurse	0										1					0	4	1												1
1	1	0	1	0	1	1	1	1	2	0	1	0	0	1	0	0	0	2	Registered Practical Nurse	0										1					0	1	1												1
1	1	0	1	0	1	1	1	0	2	0	1	0	0	0	1	0	0	2	Registered Nurse	0										1					0	2	1											1	1
1	1	0	0	0	1	1	1	1	2	0	1	0	0	0	1	0	0	2	Registered Nurse	0										1							1											1
1	2	0	0	0	1	1	1	1	2	0	1	0	0	0	1	0	0	2	Registered Nurse	0										1											1							1	1
1	1	1	1	1	2	1	1	1	2	0	1	0	0	0	0	1	0	2	Registered Nurse	0										1					0	3	1											1
1	1	0	1	0	0	1	1	1	2	0	1	0	0	0	1	0	0	2	Registered Nurse	0										1					0	2	1											1	1
0		0	1	1	1	1	1	1	2	0	1	0	0	0	1	0	0	2	Registered Nurse													1			0	2	1											1	1
1	1	0	1	0	1	1	1	1	2	0	1	0	0	0	0	1	0	2	Registered Nurse	0										1					0	2	1											1
1	1	0	0	1	1	1	1	1	2	0	1	0	0	0	1	0	0	2	Registered Nurse	0										1							1											1
1	1	0	0	1	1	1	1	0	2	0	1	0	0	1	0	0	0	2	Registered Nurse	0				1													1											1	1
1	1	0	1	0	1	1	1	1	2	0	1	0	0	0	1	0	0	2	Registered Nurse	0										1					0	1	1											1
1	1	1	1	1	2	1	1		2	0	1	0	0	0	0	1	0	2	Registered Nurse	0										1					0	2	1											1	1
1	1	0	0	0	2	0	1		2	0	1	0	0	1	0	0	0	2	Registered Nurse	0										1							1											1	1
1	1	0	1	0	2	1	1	0	2	0	1	0	0	0	1	0	0	2	Registered Nurse	0										1					0	2	1											1	1
1	1	0	1	0	2	1	1	0	2	0	1	0	0	0	1	0	0	2	Registered Nurse	0										1					0	2	1											1
1	1	0	1	1	2	1	1	0	2	0	1	0	0	0	0	1	0	2	Registered Nurse	0										1					0	2	1											1
1	1	0	0	1	1	1	1	1	2	0	1	0	0	0	0	1	0	2	Registered Nurse	0										1							1											1	1
1	1	0	0	1	1	1	1	1	2	0	1	0	0	0	1	0	0	2	Registered Nurse	1										1							1											1
1	2	0	1	0	2	0	1		2	0	1	0	0	0	0	1	0	2	Registered Nurse	0										1					1	4												1	1
1	1	0	1		1	0	1	1	2	0	1	0	0	0	0	1	0	2	Nurse Practitioner	0										1					0	3	1											1	1
1	1	0	1	0	1	0	1	1	1	1	0	0	0	1	0	0	0	2	Registered Practical Nurse	1										1					0	1	1											1	1
1	2	0	0	1	1	1	1	0	1	1	0	0	0	1	0	0	0	2	Registered Practical Nurse	0										1								1		1								1	1
1	1	1	0	0	2	1	1	0	1	1	0	0	0	1	0	0	0	2	Registered Practical Nurse	0										1							1											1
1	2	0	0	0	1	1	1		1	1	0	0	0	1	0	0	0	2	Registered Practical Nurse	0										1													1					1	1
1	2	1	0	0	1	1	1		1	1	0	0	0	1	0	0	0	2	Registered Nurse	0										1											1							1	1
1	2	1	0	1	1	0	1	1	1	1	0	0	0	1	0	0	0	2	Registered Nurse	0										1													1					1
1	1	0	0	1	1	1	1	1	1	1	0	0	0	0	1	0	0	2	Registered Nurse	1										1							1											1	1
1	1	0	0	1	1	1	1	1	1	1	0	0	0	1	0	0	0	2	Registered Nurse	0										1							1				1							1	1
1	2	0	0	0	1	1	1	1	1	1	0	0	0	1	0	0	0	2	Registered Nurse	0										1							1											1
1	2	0	0	1	1	1	1	0	1	1	0	0	0	0	1	0	0	2	Registered Nurse	0										1													1					1	1
2	2	0	0	1	1	0	1		1	1	0	0	0	1	0	0	0	2	Registered Nurse											1							1											1	1
1	2	0	0	0	1	1	1	1	1	1	0	0	0	1	0	0	0	2	Registered Nurse	0										1											1							1
2	2	0	0	1	1	0	1	1	1	1	0	0	0	1	0	0	0	2	Registered Nurse				1														1											1
2	2	0	0	1	1	0	1	1	1	1	0	0	0	1	0	0	0	2	Registered Nurse											1											1							1	1
1	2	0	0	1	1	0	1	1	1	1	0	0	0	1	0	0	0	2	Registered Nurse	0			1																				1		I live alone
1	1	0	0	1	2	0	1	1	1	1	0	0	0	1	0	0	0	2	Registered Nurse	0										1							1											1	1
1	1	0	0	0	2	1	1	1	1	1	0	0	0	0	1	0	0	2	Registered Nurse	0										1							1											1	1
1	1	0	0	0	2	1	1		1	1	0	0	0	1	0	0	0	2	Registered Nurse	1										1							1											1
1	2	1	0	1	1	1	1	1	1	1	0	0	0	0	1	0	0	2	Registered Nurse	0										1										1								1
1	2	0	0	0	1	0	1	1	1	1	0	0	0	1	0	0	0	2	Registered Nurse	0										1											1								1
1	2	0	0	0	1	1	1	1	1	1	0	0	0	0	1	0	0	2	Registered Nurse	0										1													1					1
1	1	0	0	1	1	1	1	1	1	1	0	0	0	1	0	0	0	2	Registered Practical Nurse	1		1													0	2	1											1
1	2	0	1	0	2	1	1	1	1	1	0	0	0	1	0	0	0	2	Registered Practical Nurse	0										1					1	1		1										1	1
1	1	0	1	1	1	1	1	1	4	0	0	0	1	0	0	0	1	2	Registered Nurse	0										1					0	3	1											1	1
1	1	1	1	0	2	1	1	1	2	0	1	0	0	0	1	0	0	2	Registered Nurse	0												1			0	3	1											1
1	1	1	1	0	2	1	1	1	4	0	0	0	1	0	0	0	1	2	Registered Practical Nurse	0										1					0	3	1			1								1	1
1	2	0	1	1	1	1	1	1	2	0	1	0	0	0	1	0	0	2	Registered Practical Nurse	0										1					1	1					1							1
0		0	0	1	1	0	1	1	2	0	1	0	0	0	0	1	0	2	Registered Nurse											1													1					1	1
1	2	0	0	1	1	1	1	1	2	0	1	0	0	0	0	1	0	2	Registered Nurse	0										1													1					1	1
1		0	0	0	1	1	1	1	2	0	1	0	0	0	1	0	0	2	Registered Nurse	0										1							1											1
1	2	0	0	1	1	1	1	1	2	0	1	0	0	0	0	1	0	2	Registered Nurse	0										1													1					1	1
1	1	1	0	1	1	1	1	1	4	0	0	0	1	0	0	1	0	2	Registered Practical Nurse	0										1					0	2	1											1	1
1	2	0	0	0	1	1	1	1	1	1	0	0	0	1	0	0	0	2	Registered Practical Nurse	0										1								1		1	1							1
2	1	0	0	0	1	1	1	1	3	0	0	1	0	0	0	0	1	2	Registered Nurse											1					0	4	1											1
1	1	0	1	0	1	1	1	1	2	0	1	0	0	0	0	1	0	2	Registered Nurse	0										1					0	1	1											1	1
1	1	1	1	1	1	1	1	1	4	0	0	0	1	0	0	0	1	2	Registered Nurse	0										1					0	4	1											1	1
1	1	1	1	1	1	0	1	1	4	0	0	0	1	0	0	0	1	2	Registered Nurse	0												1			0	2	1											1
1		1	0	1	1	1	1	1	1	1	0	0	0	0	1	0	0	2	Registered Nurse	0												1					1											1	1
1	1	0	0	0	1	1	1	1	4	0	0	0	1	0	0	0	1	2	Registered Nurse	0										1					0	1	1											1	1
1	2	0	0	0	1	0	1	1	4	0	0	0	1	0	0	1	0	2	Registered Nurse	0										1													1		my dog Henry				1
1	2	0	0	0	2	1	1	1	1	1	0	0	0	1	0	0	0	2	Registered Nurse	0										1											1							1	1
1	1	0	0	0	0	0	1	1	1	1	0	0	0	0	1	0	0	2	Registered Practical Nurse	0										1							1											1
1	1	0	1	0	2	1	1	1	1	1	0	0	0	1	0	0	0	2	Registered Practical Nurse	1										1					0	3	1											1
1	1	0	1	0	2	0	1	0	2	0	1	0	0	0	0	1	0	2	Nurse Practitioner	0										1					0	2	1
1	2	0	0	0	2	1	1	1	1	1	0	0	0	1	0	0	0	2	Registered Nurse	0										1							1											1
2	1	0	1	1	1	1	1	1	4	0	0	0	1	0	0	0	1	2	Registered Nurse											1					0	5	1					1						1	1
1	1	0	1	1	1	1	1	1	2	0	1	0	0	1	0	0	0	2	Registered Nurse	0										1					0	2	1											1	1
1	1	0	1	1	2	1	1	0	3	0	0	1	0	0	0	1	0	2	Registered Nurse	0										1					0	3	1											1	1
1	2	0	0	1	1	1	1	0	2	0	1	0	0	0	1	0	0	2	Registered Nurse	0										1													1					1
1	1	1	1	0	1	1	1	1	2	0	1	0	0	0	0	1	0	2	Registered Nurse	0										1					0	2	1											1	1
1	2	0	0	1	1	1	1	1	1	1	0	0	0	1	0	0	0	2	Registered Practical Nurse	0										1								1			1							1	1
1	1	0	1	1	2	1	1	1	3	0	0	1	0	0	0	1	0	2	Registered Nurse	0										1					0	4	1											1
1			0	0	2	0	1	0	4	0	0	0	1	0	0	0	1	2	Registered Nurse	0										1							1											1
1	2	0	0	0	1	1	1	1	1	1	0	0	0	1	0	0	0	2	Registered Nurse	0										1								1										1	1
1	1	0	1	1	2	1	1	1	2	0	1	0	0	0	0	1	0	2	Registered Nurse	0										1					0	3	1											1	1
1	1	0	0	1	2	1	1	1	1	1	0	0	0	1	0	0	0	2	Registered Nurse	0										1							1											1
1	2	1	0	1	1	1	1	1	1	1	0	0	0	0	1	0	0	2	Registered Nurse	0										1								1		1								1
1	1	1	1	0	1	0	1	1	4	0	0	0	1	0	0	0	1	2	Nurse Practitioner	0											1				0	4	1												1
1	1	0	1	1	1	1	1	1	3	0	0	1	0	0	0	0	1	2	Registered Nurse	0										1					0	3	1			1								1	1
1	1	0	1	1	1	0	1	1	2	0	1	0	0	0	1	0	0	2	Registered Nurse	0										1					0	2	1			1									1
2	1	0	0	1	0	1	1	1	3	0	0	1	0	0	0	1	0	2	Registered Practical Nurse											1						2	1											1
1	1	1	1	1	2	0	1	1	2	0	1	0	0	0	0	1	0	2	Registered Practical Nurse	0										1					0	2	1											1
1	1	0	0	0	2	1	1	0	2	0	1	0	0	0	1	0	0	2	Registered Nurse	0										1					0	1	1	1										1
1	1	1	1	1	2	1	1	0	2	0	1	0	0	1	0	0	0	2	Registered Nurse	0										1					0	2	1											1
1		0	0	1	1	1	1	1	1	1	0	0	0	1	0	0	0	2	Registered Practical Nurse	0										1													1					1	1
1	1	0	0	1	1	0	1	1	1	1	0	0	0	0	1	0	0	2	Registered Nurse	0										1							1											1	1
1	1	0	0	1	2	1	1	1	4	0	0	0	1	0	0	1	0	2	Registered Practical Nurse	0										1						3	1											1	1
1	1	1	0	0	2	0	1	1	1	1	0	0	0	0	1	0	0	2	Registered Nurse	1										1							1
1	1	0	0	0	1	0	1	1	1	1	0	0	0	0	1	0	0	2	Registered Practical Nurse	0										1							1												1
1	1	0	0	0	1	1	1	1	1	1	0	0	0	1	0	0	0	2	Registered Nurse	0										1							1											1	1
1	1	1	0	1	1	1	1	1	1	1	0	0	0	0	1	0	0	2	Registered Nurse	0										1							1											1
1	1	0	1	1	1	1	1	0	3	0	0	1	0	0	1	0	0	2	Registered Nurse	0									1						0	3													1
1	1	0	1	1	1	1	1	1	4	0	0	0	1	0	1	0	0	2	Registered Practical Nurse	0										1					0	5	1	1		1								1	1
1	1	0	1	0	2	1	1	1	3	0	0	1	0	0	1	0	0	2	Registered Practical Nurse	0										1					0	1	1											1	1
1	1	0	1	0	1	1	1	1	3	0	0	1	0	0	0	1	0	2	Registered Nurse	0										1					0	2	1											1	1
1	1	0	1	0	2	1	1	0	2	0	1	0	0	0	0	1	0	2	Registered Nurse	999										1					0	1	1											1	1
1	1	0	1	1	2	1	1	1	2	0	1	0	0	0	0	1	0	2	Registered Nurse	0										1					0	5	1											1	1
1	1	0	1	1	1	1	1	1	2	0	1	0	0	0	0	1	0	2	Registered Nurse	0										1					0	2	1											1	1
1	1	0	0	1	1	1	1	1	1	1	0	0	0	1	0	0	0	2	Registered Nurse	0										1							1											1
1	2	0	0	1	2	1	1	1	2	0	1	0	0	0	0	1	0	2	Registered Nurse	0										1											1							1
1	1	0	1	1	1	1	1	1	2	0	1	0	0	0	0	1	0	2	Registered Nurse	0										1					0	2	1											1	1
1	1	0	0	1	1	1	1	1	1	1	0	0	0	1	0	0	0	2	Registered Nurse	0										1							1											1
2	1	0	0	1	1	1	1	1	1	1	0	0	0	1	0	0	0	2	Registered Nurse											1							1											1
1	2	0	0	1	2	1	1	1	1	1	0	0	0	0	1	0	0	2	Registered Nurse											1													1					1	1
1	1	0	0	1	1	1	1	1	1	1	0	0	0	1	0	0	0	2	Registered Nurse	0										1							1											1	1
1	1	0	1	1	1	1	1	0	4	0	0	0	1	0	0	0	1	2	Registered Nurse	0										1					0	2	1			1
1	1	0	1	1	1	1	1	0	3	0	0	1	0	0	0	0	1	2	Registered Nurse	0										1					0	2	1											1	1
2	1	1	1	0	2	1	1	1	2	0	1	0	0	0	1	0	0	2	Registered Nurse											1					0	2	1											1	1
1	1	0	1	0	2	1	1	1	2	0	1	0	0	1	0	0	0	2	Registered Practical Nurse	0										1					0	2	1											1	1
1	1	0	0	0	2	1	1	1	1	1	0	0	0	1	0	0	0	2	Registered Nurse	1										1							1											1
1	1	0	0	1	1	1	1	1	1	1	0	0	0	0	1	0	0	2	Registered Nurse	0										1							1											1
1	1	0	1	1	1	0	1	0	3	0	0	1	0	0	0	0	1	2	Registered Nurse	0										1					0	3	1												1
1	1	0	0	0	2	0	1	1	2	0	1	0	0	0	1	0	0	2	Registered Nurse	0										1					0	2	1											1
1	1	0	1	0	2	0	1	0	2	0	1	0	0	0	1	0	0	2	Registered Practical Nurse	0										1					0	3	1
1	1	0	0	1	1	1	1	1	2	0	1	0	0	0	1	0	0	2	Registered Practical Nurse	0										1							1											1	1
1	2	1	0	1	1	1	1	1	1	1	0	0	0	1	0	0	0	2	Registered Nurse	0										1								1										1	1
1	1	0	1	1	2	0	1	1	4	0	0	0	1	0	0	1	0	2	Registered Practical Nurse	0										1					0	1	1	1	1	1									1
1	1	1	1	0	1	1	1	1	4	0	0	0	1	0	0	0	1	2	Registered Nurse	0										1					0	1	1											1	1
1		0	0	1	1	1	1	1	2	0	1	0	0	0	1	0	0	2	Registered Nurse	0										1								1	1	1								1
1	1	0	0	0	1	1	1	1	3	0	0	1	0	0	0	0	1	2	Registered Nurse	0										1					0	2	1											1
1	1	0	0	0	1	1	1	1	1	1	0	0	0	1	0	0	0	2	Registered Nurse	0										1							1											1
1	1	0	0	0	2	0	1	0	1	1	0	0	0	0	1	0	0	2	Registered Nurse	0										1							1
1	1	0	1	0	1	1	1	0	1	1	0	0	0	0	1	0	0	2	Registered Nurse	0										1					0	1	1											1	1
1	1	1	0	1	1	1	1	1	1	1	0	0	0	1	0	0	0	2	Registered Practical Nurse	0										1							1											1	1
1	1	0	0	1	1	1	1	1	1	1	0	0	0	1	0	0	0	2	Registered Nurse	0										1							1											1
1	2	0	0	1	1	1	1	1	1	1	0	0	0	1	0	0	0	2	Registered Nurse	0										1								1										1	1
1	1	1	1	0	2	1	1	1	3	0	0	1	0	0	0	1	0	2	Registered Nurse	0										1					0	2	1											1	1
1	1	1	1	1	2	1	1	1	2	0	1	0	0	0	0	1	0	2	Registered Nurse	0										1					0	4	1											1	1
1	2	0	0	0	1	1	1	1	1	1	0	0	0	0	1	0	0	2	Registered Nurse	0										1								1
1	1	0	0	0	1	0	1	0	4	0	0	0	1	0	0	0	1	2	Registered Nurse	0										1					0	2	1
1	1	0	1	0	2	1	1	1	2	0	1	0	0	0	0	1	0	2	Registered Nurse	0										1					0	2	1											1	1
1	1	0	0	1	1	1	1	1	4	0	0	0	1	0	0	0	1	2	Registered Practical Nurse	0										1					0	3	1											1	1
1	1	0	1	0	1	1	1	1	2	0	1	0	0	0	1	0	0	2	Registered Nurse	0										1					0	2	1											1	1
1	1	0	1	0	1	0	1	0	2	0	1	0	0	0	0	1	0	2	Registered Nurse	0										1					0	2	1												1
1	1	0	1	1	1	1	1	1	2	0	1	0	0	0	0	1	0	2	Registered Nurse	0										1					0	3	1											1	1
1	1	0	0	1	1	1	1	1	2	0	1	0	0	1	0	0	0	2	Registered Practical Nurse	999										1							1				1							1	1
1	2	0	1	0	1	1	1	1	1	1	0	0	0	1	0	0	0	2	Registered Practical Nurse	0			1															1										1	1
1	1	0	0	0	1	1	1	1	1	1	0	0	0	0	1	0	0	2	Registered Practical Nurse	0										1							1											1	1
1	1	0	0	1	1	1	1	1	1	1	0	0	0	0	1	0	0	2	Registered Nurse	0				1													1											1
1	1	1	1	0	2	1	1	1	2	0	1	0	0	0	1	0	0	2	Registered Practical Nurse	1										1					0	1	1											1
1	2	0	0	1	1	1	1	1	2	0	1	0	0	0	1	0	0	2	Registered Nurse	0										1													1		my dog			1
1	1	0	0	1	1	1	1	1	1	1	0	0	0	1	0	0	0	2	Registered Practical Nurse	0									1								1											1
1	1	1	0	1	1	1	1	0	4	0	0	0	1	0	0	0	1	2	Registered Nurse	0										1					0	2	1											1	1
1	1	0	1	0	2	1	1	1	4	0	0	0	1	0	0	0	1	2	Registered Nurse	0										1					0	3	1												1
1	1	0	0	0	2	0	1	1	3	0	0	1	0	0	0	0	1	2	Registered Nurse	0										1					0	2	1											1
1	1	0	0	1	1	1	1	1	2	0	1	0	0	0	0	1	0	2	Registered Nurse	0										1							1											1	1
1	2	1	0	0	1	1	1	1	1	1	0	0	0	0	1	0	0	2	Registered Nurse	0										1											1							1	1
1	2	0	0	1	1	1	1	1	1	1	0	0	0	1	0	0	0	2	Registered Nurse	0										1							1											1	1
2	1	1	0	0	2	0	1	1	4	0	0	0	1	0	0	0	1	2	Registered Nurse											1							1												1
1	1	0	1	0	2	0	1	0	4	0	0	0	1	0	0	0	1	2	Registered Nurse	0										1					0	2	1											1
1	1	0	1	0	1	1	1	1	3	0	0	1	0	0	0	0	1	2	Registered Nurse	0										1					0	3	1											1	1
1	2	0	0	0	1	1	1	0	2	0	1	0	0	0	1	0	0	2	Registered Nurse	0										1													1					1	1
2	2	0	0	0	1	1	1	1	2	0	1	0	0	0	1	0	0	2	Registered Nurse											1								1										1
1	2	0	0	1	1	1	1	1	1	1	0	0	0	0	1	0	0	2	Registered Nurse	0											1			Hispanic									1					1	1
1	2	0	0	0	2	1	1	0	1	1	0	0	0	1	0	0	0	2	Registered Nurse	0		1	1							1							1											1	1
1	1	1	1	1	2	1	1	1	1	1	0	0	0	1	0	0	0	2	Registered Nurse	0										1							1		1									1
1	2	0	0	0	2	1	1	1	1	1	0	0	0	1	0	0	0	2	Registered Nurse	0		1								1								1										1	1
1	2	0	0	1	1	1	1	1	1	1	0	0	0	1	0	0	0	2	Registered Practical Nurse	999										1								1										1
1	2	0	0	1	1	1	1	1	1	1	0	0	0	1	0	0	0	2	Registered Nurse	0										1								1		1								1
1	1	1	1		1	1	1	0	3	0	0	1	0	0	0	0	1	2	Registered Nurse	0				1											0	1	1											1	1
1	1	0	0	0	1	1	1	0	3	0	0	1	0	0	0	1	0	2	Registered Nurse	0										1					0	3	1							1				1	1
1	1	1	1	1	2	1	1	1	3	0	0	1	0	0	0	0	1	2	Registered Practical Nurse	0										1					0	2	1											1	1
1	1	0	1	1	2	0	1	1	2	0	1	0	0	0	0	1	0	2	Registered Nurse	0										1					0	2	1												1
1	1	0	1	0	1	1	1	0	2	0	1	0	0	0	1	0	0	2	Registered Nurse	0										1					0	2	1											1	1
1	1	0	0	1	2	1	1	1	2	0	1	0	0	0	1	0	0	2	Registered Nurse	0										1					0	2	1											1
1	1	0	1	0	2	1	1	0	2	0	1	0	0	0	0	1	0	2	Registered Nurse	0										1					0	2	1											1	1
0		0	0	0	1	0	1	1	2	0	1	0	0	0	1	0	0	2	Registered Nurse											1							1											1	1
2	2	0	0	1	1	1	1	1	1	1	0	0	0	1	0	0	0	2	Registered Nurse											1											1							1	1
1	2	1	0	0	1	1	1	1	1	1	0	0	0	1	0	0	0	2	Registered Nurse	0										1							1											1	1
1	1	0	1	0	1	0	1	1	1	1	0	0	0	0	1	0	0	2	Registered Nurse	0										1					0	1	1												1
1	2	0	0	0	2	1	1	1	1	1	0	0	0	1	0	0	0	2	Registered Nurse	0										1								1										1
1	2	0	0	0	2	1	1	1	1	1	0	0	0	1	0	0	0	2	Registered Practical Nurse	0										1													1					1
1	2	1	1	1	2	1	1	1	4	0	0	0	1	0	0	0	1	2	Registered Nurse	0										1	1			caucasian and American first natio	1	4		1										1	1
1	2	0	0	1	1	0	1	1	4	0	0	0	1	0	0	0	1	2	Registered Nurse	0										1													1					1	1
1	2	0	1	0	2	1	1	1	4	0	0	0	1	0	0	0	1	2	Registered Nurse	0										1					0	4												1
1	1	0	1	1	1	1	1	1	3	0	0	1	0	0	0	1	0	2	Registered Nurse	0										1					0	3	1											1	1
1	1	0	1	0	1	1	1	0	3	0	0	1	0	0	0	1	0	2	Nurse Practitioner	0										1					0	3	1											1
2	1	0	1	0	2	1	1	1	2	0	1	0	0	0	1	0	0	2	Registered Nurse											1							1											1	1
1	1	0	0	1	2	1	1	0	1	1	0	0	0	0	1	0	0	2	Registered Nurse	0										1							1											1	1
1	1	1	0	1	2	1	1	1	1	1	0	0	0	1	0	0	0	2	Registered Nurse	0										1							1											1	1
1	1	0	1	1	2	1	1	0	4	0	0	0	1	0	0	0	1	2	Registered Nurse	0										1					0	2	1											1	1
1	2	0	0	1	2	1	1	1	2	0	1	0	0	1	0	0	0	2	Registered Nurse	0										1								1										1
1	1	0	1	0	2	1	1	1	2	0	1	0	0	0	1	0	0	2	Registered Nurse	0										1					0	2	1											1	1
1	2	0	0		1	1	1	1	1	1	0	0	0	1	0	0	0	2	Registered Nurse	0										1													1					1	1
1	1	0	0	1	1	1	1	1	1	1	0	0	0	1	0	0	0	2	Registered Nurse	0										1							1											1	1
1	1	0	1	0	1	1	1	0	4	0	0	0	1	0	0	0	1	2	Nurse Practitioner	0										1					0	2	1											1	1
1	1	1	1	1	1	1	1	0	4	0	0	0	1	0	0	0	1	2	Registered Nurse	0										1					0	2	1											1	1
1	1	1	0	1	1	1	1	1	4	0	0	0	1	0	0	0	1	2	Nurse Practitioner	0										1					0	2	1											1
1	1	1	0	1	1	0	1	1	4	0	0	0	1	0	0	0	1	2	Registered Nurse	0										1							1											1
1	1	0	0	1	1	1	1	0	3	0	0	1	0	0	0	0	1	2	Registered Practical Nurse	0										1					0	3	1			1								1	1
1	1	0	1	0	2	1	1	0	3	0	0	1	0	0	0	0	1	2	Registered Nurse	0										1					0	3	1											1	1
1	1	0	1	0	2	1	1	1	2	0	1	0	0	0	0	1	0	2	Registered Practical Nurse	0										1					0	2	1											1	1
1	1	0	1	0	2	1	1	1	2	0	1	0	0	0	1	0	0	2	Registered Nurse	0										1					0	2	1											1	1
1	1	1	0	1	1	1	1	1	1	1	0	0	0	1	0	0	0	2	Registered Nurse	0										1							1											1	1
1	2	0	0	1	1	1	1	1	1	1	0	0	0	1	0	0	0	2	Registered Practical Nurse	0										1								1										1	1
1	1	0	0	1	2	1	1	1	4	0	0	0	1	0	0	0	1	2	Registered Nurse	0										1					0	2	1											1
1	1		0	0	1	1	1	1	3	0	0	1	0	0	0	1	0	2	Registered Nurse	0										1							1											1	1
1	1	0	0	1	1	0	1	0	4	0	0	0	1	0	0	0	1	2	Registered Nurse	0										1					0	2	1	1	1	1									1
1	1	1	0	0	2	0	1	1	3	0	0	1	0	0	1	0	0	2	Registered Practical Nurse	0						1											1
1	1	0	1	1	2	0	1	1	3	0	0	1	0	0	0	0	1	2	Registered Nurse	0										1					0		1											1	1
1	1	1	1	0	1	0	1	1	2	0	1	0	0	0	0	1	0	2	Registered Nurse	1										1					0	1	1												1
1	1	0	1	0	1	1	1	1	2	0	1	0	0	0	0	1	0	2	Registered Nurse	0										1					0	2	1											1	1
1	1	0	0	0	2	1	1	1	2	0	1	0	0	0	0	1	0	2	Registered Nurse	0										1					0	2	1											1
1	1	0	0	1	1	1	1	1	2	0	1	0	0	0	1	0	0	2	Registered Nurse	0										1							1											1	1
2	2	1	0	1	1	1	1	1	2	0	1	0	0	1	0	0	0	2	Registered Nurse											1								1	1									1	1
1	2	0	0	1	1	0	1	0	1	1	0	0	0	1	0	0	0	2	Registered Nurse	0										1							1											1
1	2	0	0	0	2	1	1	1	1	1	0	0	0	1	0	0	0	2	Registered Practical Nurse	0										1								1										1
1	1	0	0	0	1	1	1	1	1	1	0	0	0	1	0	0	0	2	Registered Practical Nurse	0										1							1											1	1
1	1	0	0	1	2	1	1	0	4	0	0	0	1	0	0	0	1	2	Registered Nurse	0										1					0	3	1											1	1
1	1	0	1	1	1	1	1	1	4	0	0	0	1	0	0	0	1	2	Registered Nurse	0										1					0	3	1											1	1
1	1	0	1	0	2	1	1	1	3	0	0	1	0	1	0	0	0	2	Registered Nurse	0										1						2	1											1
1	1	0	0	1	1	1	1	1	1	1	0	0	0	0	1	0	0	2	Registered Nurse	0										1							1											1	1
1	1	1	1	1	1	1	1	1	1	1	0	0	0	1	0	0	0	2	Registered Nurse	0										1					0	1	1											1
1	1	0	0	1	2	0	1	1	1	1	0	0	0	0	1	0	0	2	Registered Nurse	0										1							1											1	1
1	2	0	1	0	1	1	1	1	3	0	0	1	0	0	0	0	1	2	Registered Nurse	0										1					1	2												1	1
1	2	0	1	1	2	1	1	1	3	0	0	1	0	0	0	1	0	2	Registered Nurse	0										1					1	2												1	1
1	1	0	1	1	2	1	1	1	2	0	1	0	0	0	0	1	0	2	Registered Nurse	0										1					0	2	1											1	1
1	1	0	1	0	2	1	1	0	2	0	1	0	0	0	0	1	0	2	Registered Nurse	0										1					0	2	1											1	1
1	1	1	1	1	2	1	1	1	2	0	1	0	0	0	0	1	0	2	Registered Nurse	0										1					0	1	1											1	1
1	1	0	1	0	1	1	1	0	2	0	1	0	0	1	0	0	0	2	Registered Practical Nurse	0										1					0	1	1
1	1	0	1	1	1	1	1	1	1	1	0	0	0	0	1	0	0	2	Registered Nurse	1										1					0	2	1											1
1	1	0	0	1	1	1	1	0	1	1	0	0	0	1	0	0	0	2	Registered Nurse	0										1							1											1	1
1	1	0	1	0	1	0	1	0	1	1	0	0	0	1	0	0	0	2	Registered Nurse	0										1					0	1	1												1
1	1	0	1	1	2	1	1	1	3	0	0	1	0	0	0	0	1	2	Registered Practical Nurse	0										1					0	2	1
1	2	0	1	1	1	1	1	1	3	0	0	1	0	1	0	0	0	2	Registered Practical Nurse	0										1					1	1												1
1	1	0	1	0	2	1	1	0	3	0	0	1	0	0	1	0	0	2	Registered Nurse	0										1					0	3	1											1
1	2	0	0	0	1	1	1	1	2	0	1	0	0	0	0	1	0	2	Registered Nurse	0										1											1							1
1	1	0	1	0	1	1	0	1	2	0	1	0	0	0	0	1	0	2	Clinical Educator	0										1					0	3	1											1	1
1	1	0	0	1	1	1	1	1	2	0	1	0	0	1	0	0	0	2	Registered Nurse	0										1							1											1	1
1	1	1	1	0	1	1	1	1	2	0	1	0	0	0	0	1	0	2	Registered Nurse	999										1					0	1	1											1	1
1	2	0	0	0	2	1	1	1	1	1	0	0	0	1	0	0	0	2	Registered Nurse	0										1							1	1										1
1	1	1	1	1	1	1	1	1	4	0	0	0	1	0	0	0	1	2	Registered Nurse	0										1					0	2	1											1	1
1	1	0	1	0	1	1	1	1	4	0	0	0	1	0	0	0	1	2	Registered Nurse	0										1					0	2	1											1	1
1	1	0	0	0	2	0	1	0	4	0	0	0	1	0	0	0	1	2	Registered Nurse	0										1					0	2	1												1
1	1	0	1	0	2	1	1	0	3	0	0	1	0	0	1	0	0	2	Registered Nurse	0		1													0	1	1												1
1	1	1	0	1	2	1	1	1	2	0	1	0	0	0	0	1	0	2	Registered Nurse	0										1					0	3	1											1
1	1	0	1	0	2	1	1	1	2	0	1	0	0	0	0	1	0	2	Registered Nurse	0										1					0	2	1											1	1
1	2	0	0	0	1	1	1	1	1	1	0	0	0	1	0	0	0	2	Registered Nurse	0										1											1							1
1	2	0	0	1	1	1	1	1	4	0	0	0	1	0	0	0	1	2	Registered Nurse	0										1													1					1	1
1	2	0	0	0	2	0	1	0	4	0	0	0	1	0	0	0	1	2	Registered Nurse	0										1					0								1					1
1	2	1	1	0	2	0	1	0	3	0	0	1	0	0	0	1	0	2	Registered Nurse	0										1					1	3													1
1	1	0	0	1	1	1	1	1	2	0	1	0	0	1	0	0	0	2	Registered Practical Nurse	0										1							1							1				1	1
1	1	0	1	0	2	1	1	1	2	0	1	0	0	0	0	1	0	2	Registered Practical Nurse	0										1					0	4	1												1
1	1	0	1		2	1	1	1	2	0	1	0	0	0	0	1	0	2	Registered Practical Nurse	0										1					0	1	1											1
1	1	0	0	0	1	1	1	1	1	1	0	0	0	0	1	0	0	2	Registered Nurse	0										1							1											1	1
1	1	1	0	0	2	0	1	0		0	0	0	0	0	0	1	0	2	Registered Nurse	0										1					0	2	1											1
1	1	0	1	0	1	1	1	1	4	0	0	0	1	0	0	0	1	2	Registered Nurse	0										1					0	2	1											1
1	1	0	1	1	2	0	1	0	3	0	0	1	0	0	0	0	1	2	Registered Nurse	0										1					0	3	1			1
1	1	0	1	0	2	1	1	0	3	0	0	1	0	0	0	0	1	2	Registered Nurse	0		1													0	4	1											1	1
1	1	0	1	0	2	1	1	1	2	0	1	0	0	0	1	0	0	2	Registered Nurse	0										1						3	1											1	1
1	1	0	1	0	1	1	0	0	2	0	1	0	0	0	0	1	0	2	Clinical Educator	0										1					0	1	1											1	1
1	1	0	1	0	2	1	1	1	2	0	1	0	0	0	1	0	0	2	Registered Practical Nurse	0										1					0	2	1											1	1
1	1	0	0	0	1	1	1	1	1	1	0	0	0	0	1	0	0	2	Registered Nurse	0										1							1											1	1
1	2	0	0	1	1	1	1	0	1	1	0	0	0	1	0	0	0	2	Registered Nurse	0										1								1										1	1
1	2	0	0	0	1	0	1	0	1	1	0	0	0	1	0	0	0	2	Registered Nurse	0										1													1		N/A
1	1	0	0	0	2	1	1	0	1	1	0	0	0	1	0	0	0	2	Registered Practical Nurse	0										1							1											1	1
1	2	0	0	1	1	1	1	0	1	1	0	0	0	1	0	0	0	2	Registered Nurse	0										1													1					1	1
1	2	1	0	1	2	1	1	1	1	1	0	0	0	1	0	0	0	2	Registered Nurse	0										1											1							1
1	2	1	0	1	2	1	1	1	4	0	0	0	1	0	0	0	1	2	Registered Nurse	0										1													1						1
1		0	1	0	2	0	1	0	4	0	0	0	1	0	0	0	1	2	Registered Nurse	0										1					1	5													1
1	2	0	0	0	2	1	1	1	2	0	1	0	0	0	0	1	0	2	Registered Nurse	0										1													1					1
1	2	0	0	1	2	0	1	1		0	0	0	0	1	0	0	0	2	Registered Nurse	0										1								1										1	1
1	1	1	0	0	2	1	1	1	4	0	0	0	1	0	0	0	1	2	Registered Nurse	0										1					0	2	1											1	1
1	2	0	0	0	2	0	1	0	3	0	0	1	0	0	0	0	1	2	Registered Nurse	0										1					1	2							1						1
1	1	1	1	0	1	1	1	1	2	0	1	0	0	0	0	1	0	2	Registered Nurse	0										1					0	2	1											1	1
1	1	0	0	0	2	0	1	1	1	1	0	0	0	0	1	0	0	2	Registered Nurse	0										1							1											1	1
1	1	0	0	1	2	1	1	1	1	1	0	0	0	0	1	0	0	2	Registered Nurse	0										1							1											1
1	1	1	1	0	1	0	1	1	4	0	0	0	1	0	0	0	1	2	Registered Nurse	0										1					0	2	1
1	1	0	0	1	2	1	1	0	4	0	0	0	1	0	0	0	1	2	Registered Nurse	0										1						5	1											1	1
1	1	1	1	1	1	1	1	0	3	0	0	1	0	0	0	0	1	2	Registered Nurse	0										1					0	1	1											1	1
1	2	0	0	0	1	1	1	1	2	0	1	0	0	0	0	1	0	2	Registered Nurse	0										1													1					1	1
1	2	0	0	1	1	1	1	1	1	1	0	0	0	1	0	0	0	2	Registered Practical Nurse	0										1								1										1
1	2	0	0	1	0	1	1	1	1	1	0	0	0	1	0	0	0	2	Registered Nurse	0																							1		Alone			1	1
1	1	0	0	0	2	0	1	0	4	0	0	0	1	0	0	0	1	2	Registered Nurse	0										1					0	3	1												1
1	2	0	1	0	1	1	1	1	2	0	1	0	0	0	0	1	0	2	Registered Nurse	0										1					1	1												1	1
1	1	0	1	0	2	1	1	1	2	0	1	0	0	0	0	1	0	2	Registered Nurse	0										1					0	2	1											1	1
1	2	0	0	0	1	1	1	1	1	1	0	0	0	1	0	0	0	2	Registered Nurse	0		1								1											1							1	1
2	2	0	0	0	1	1	1	0	1	1	0	0	0	0	1	0	0	2	Registered Nurse											1													1						1
2	1	1	1	1	1	1	1	1	4	0	0	0	1	0	0	0	1	2	Registered Nurse											1					0	1	1											1	1
1	1	0	0	1	1	1	1	0	4	0	0	0	1	0	0	0	1	2	Registered Nurse	0										1					0	3	1											1
1	1	1	1		1	1	1	0	4	0	0	0	1	0	0	0	1	2	Registered Nurse	0										1						3	1	1										1
1	1	0	1	0	2	0	1	1	4	0	0	0	1	0	0	1	0	2	Registered Nurse	0										1					0	2	1
1	2	0	0	0	1	1	1	0	4	0	0	0	1	0	0	1	0	2	Registered Nurse	0										1								1										1
1	1	0	0	0	2	1	1	1	3	0	0	1	0	0	0	0	1	2	Registered Nurse	0										1							1											1
1	1	0	1	0	2	0	1	1	1	1	0	0	0	0	1	0	0	2	Registered Nurse	0										1					0	2	1											1
1	1	0	1	1	1	0	1	1	1	1	0	0	0	0	1	0	0	2	Registered Nurse	1										1					0	1	1												1
1	2	0	0	1	2	1	1	0	1	1	0	0	0	0	1	0	0	2	Registered Nurse	0										1								1										1
1	1	0	0	1	2	0	1	1	1	1	0	0	0	0	1	0	0	2	Registered Nurse	0										1							1												1
1	1	0	0	1	2	0	1	1	4	0	0	0	1	0	0	0	1	2	Registered Nurse	0										1						2	1												1
1	2	0	1	1	2	1	1	0	4	0	0	0	1	0	0	0	1	2	Registered Nurse	0										1					1	3												1	1
1	1	0	0	1	2	1	1	1	3	0	0	1	0	0	0	1	0	2	Registered Practical Nurse	0											1			Indian - West Indies/Caribbean			1											1	1
1	1	0	0	0	1	1	1	0	2	0	1	0	0	0	1	0	0	2	Registered Nurse	0										1							1											1	1
1	1	0	1	0	2	0	1	1	2	0	1	0	0	0	0	1	0	2	Registered Practical Nurse	0										1					0	3	1												1
1	2	0	1	1	2	1	1	1	2	0	1	0	0	0	0	1	0	2	Registered Nurse	0										1					1	2												1
1	2	0	0	1	1	1	1	1	2	0	1	0	0	0	1	0	0	2	Registered Nurse	0												1											1					1	1
1	1	0	0	1	1	1	1	1	1	1	0	0	0	0	1	0	0	2	Registered Nurse	1										1							1											1
1	1	1	0	1	2	1	1	1	4	0	0	0	1	0	1	0	0	2	Registered Nurse	0										1					0	6	1											1	1
1	1	1	1	0	2	0	1	0	4	0	0	0	1	0	0	0	1	2	Registered Nurse	0										1					0	3	1												1
1	1	1	1	0	1	1	1	0	3	0	0	1	0	0	0	0	1	2	Registered Nurse	0										1					0	1	1												1
1	1	0	1	1	1	1	1	1	3	0	0	1	0	0	0	0	1	2	Registered Nurse	0										1					0	4	1											1
1	1	1	0	1	2	0	1	1	3	0	0	1	0	0	0	1	0	2	Registered Nurse	0										1					0	2	1											1
2	1	0	1	0	1	0	1	1	2	0	1	0	0	0	1	0	0	2	Registered Nurse											1					0	1	1							1				1
1	2	0	0	0	1	1	1	1	2	0	1	0	0	0	1	0	0	2	Registered Nurse	0										1													1					1	1
1	1	0	1	1	2	1	1	1	2	0	1	0	0	0	1	0	0	2	Registered Nurse	0										1					0	2	1											1	1
1	2	0	0	0	1	1	1	1	1	1	0	0	0	0	1	0	0	2	Registered Nurse	0										1													1					1
1	1	0	0	0	1	0	1	0	4	0	0	0	1	0	0	0	1	2	Registered Nurse	0										1					0	2	1												1
1	1	0	0	0	2	1	1	1	4	0	0	0	1	0	0	0	1	2	Registered Nurse	0										1					0	3	1											1
1	1	0	0	0	2	0	1	0	4	0	0	0	1	0	0	0	1	2	Registered Practical Nurse	0										1					0	3	1											1
1	2	0	1	0	1	1	1	0	3	0	0	1	0	0	0	1	0	2	Registered Nurse	0										1					1	2												1	1
1	2	0	1	0	1	0	1	1	3	0	0	1	0	0	0	0	1	2	Registered Nurse	0										1					1	1												1	1
1	1	0	0	1	1	1	1	1	2	0	1	0	0	0	1	0	0	2	Registered Nurse	0										1	1			Eastern European			1											1	1
1	2	0	0	1	1	1	1	1	1	1	0	0	0	1	0	0	0	2	Registered Nurse	0										1								1	1	1								1	1
1	1	0	0	1	1	1	1	1	4	0	0	0	1	0	0	0	1	2	Registered Nurse	0												1			0	4	1											1	1
1	1	1	1	0	2	0	1	0	4	0	0	0	1	0	0	0	1	2	Registered Nurse	0										1					0	4	1											1	1
1	1	1	0	0	2	1	1	0	4	0	0	0	1	0	1	0	0	2	Registered Nurse	0										1					0	3	1											1	1
1	1	0	0	0	1	0	1	1	3	0	0	1	0	0	0	1	0	2	Registered Nurse	0										1					0	2	1
1	2	1	0	1	2	0	1	0	1	1	0	0	0	1	0	0	0	2	Registered Nurse	0										1							1	1											1
1	1	1	1	0	1	1	1	0	4	0	0	0	1	0	0	1	0	2	Registered Nurse	0			1												0	2	1			1								1
1	1	0	0	1	1	0	1	0	4	0	0	0	1	0	0	0	1	2	Registered Nurse	0										1					0	2	1											1	1
2	2	0	0	0	2	1	1	1	3	0	0	1	0	0	1	0	0	2	Registered Nurse											1													1					1	1
1	1	0	1	0	1	1	1	0	3	0	0	1	0	0	0	0	1	2	Registered Nurse	0										1					0	1	1											1	1
1	1	0	1	1	1	1	1	0	2	0	1	0	0	0	1	0	0	2	Nurse Practitioner	1										1					0	1	1												1
1	2	0	0	0	2	0	1	0	2	0	1	0	0	1	0	0	0	2	Registered Practical Nurse	0										1													1						1
1	1	0	1	0	1	0	1	0	2	0	1	0	0	0	0	1	0	2	Registered Nurse	0										1					0	2	1
1	1	0	1	1	2	0	1	1	2	0	1	0	0	0	0	1	0	2	Registered Practical Nurse	0										1					0	2	1												1
1	1	0	1	0	1	1	1	0	1	1	0	0	0	0	1	0	0	2	Registered Nurse	0										1					0	2	1											1	1
1	1	0	0	0	1	1	1	0	1	1	0	0	0	1	0	0	0	2	Registered Nurse	0										1							1											1	1
1	1	0	0	0	2	1	1	0	1	1	0	0	0	1	0	0	0	2	Registered Nurse	0										1							1											1	1
1	2	0	1	0	1	1	1	1	4	0	0	0	1	0	0	0	1	2	Registered Nurse	0										1					1	2												1
1	2	0	0	1	1	1	1	1	4	0	0	0	1	0	1	0	0	2	Registered Nurse	0										1					1	5												1	1
1	1	0	1	1	1	1	1	1	4	0	0	0	1	0	0	0	1	2	Registered Nurse	0										1					0	4	1											1
1	2	0	0	1	2	1	1	1	4	0	0	0	1	0	0	1	0	2	Registered Nurse	0										1					0	3							1					1	1
1	2	0	0	1	1	1	1	0	4	0	0	0	1	0	0	0	1	2	Registered Nurse	0										1													1					1
1	1	0	1	0	2	0	1	0	2	0	1	0	0	0	0	1	0	2	Registered Nurse	0										1					0	3	1												1
1	1	0	1	1	1	0	1	0	2	0	1	0	0	0	0	1	0	2	Registered Nurse	0										1					0	2	1												1
1	1	0	0	0	2	1	1	1	1	1	0	0	0	1	0	0	0	2	Registered Practical Nurse	1										1							1											1	1
1	2	0	1	1	2	1	1	0	4	0	0	0	1	0	0	0	1	2	Registered Nurse	0										1					0	2												1
1	1	0	1	0	2	0	1	0	3	0	0	1	0	0	0	0	1	2	Registered Nurse	0										1					0	2	1												1
1	1	0	1	1	2	1	1	0	3	0	0	1	0	0	0	1	0	2	Registered Nurse	0										1					0	2	1											1	1
1	1	0	0	0	1	1	1	1	1	1	0	0	0	1	0	0	0	2	Registered Nurse	0										1							1											1	1
1	1	0	0	1	2	1	1	1	1	1	0	0	0	1	0	0	0	2	Registered Practical Nurse	1										1							1											1	1
1	1	1	0	1	1	0	1	0	4	0	0	0	1	0	0	0	1	2	Registered Nurse	0										1					0	2	1
2	1	1	1	0	2	1	1	1	4	0	0	0	1	0	0	0	1	2	Registered Practical Nurse											1					0	2	1											1	1
1	1	0	0	0	1	1	1	0	4	0	0	0	1	0	0	0	1	2	Registered Nurse	0										1					0	2	1											1	1
1	1	0	1	0	1	1	1	1	4	0	0	0	1	0	0	1	0	2	Registered Nurse	0										1					0	1	1											1
1	1	0	1	0	2	1	1	1	3	0	0	1	0	1	0	0	0	2	Registered Nurse	0										1					0	3	1											1	1
1	1	1	0	1	2	1	1	0	2	0	1	0	0	0	0	1	0	2	Registered Practical Nurse	0										1							1											1	1
1	1	0	1	0	2	1	1	1	2	0	1	0	0	1	0	0	0	2	Registered Practical Nurse	0										1					0	1	1											1	1
1	2	0	0	0	2	1	1	1	1	1	0	0	0	1	0	0	0	2	Registered Nurse	0										1								1										1
1	2	0	0	0	2	1	1	1	1	1	0	0	0	1	0	0	0	2	Registered Practical Nurse	0										1													1					1	1
1	1	0	0	0	2	0	1	1	1	1	0	0	0	1	0	0	0	2	Registered Nurse	1											1			european			1											1
1	2	0	0	0	2	1	1	0	1	1	0	0	0	1	0	0	0	2	Registered Practical Nurse	0		1																1										1
2	2	0	0	0	1	0	1	0	4	0	0	0	1	0	0	0	1	2	Registered Nurse											1													1					1	1
1	1	0	1	1	2	1	1	1	3	0	0	1	0	0	0	0	1	2	Registered Nurse	0										1					0	3	1											1
1	2	1	1	0	1	1	1	0	3	0	0	1	0	0	0	0	1	2	Registered Nurse	0										1					1	2												1
1	1	0	1	0	2	0	1	0	3	0	0	1	0	1	0	0	0	2	Registered Practical Nurse	0		1								1					0	2	1											1
1	1	0	1	1	1	1	1	0	2	0	1	0	0	0	1	0	0	2	Registered Nurse	0										1					0	2	1											1	1
1	1	0	0	0	2	1	1	1	1	1	0	0	0	1	0	0	0	2	Registered Nurse	0										1							1											1
2	2	0	0	0	2	1	1	1	1	1	0	0	0	1	0	0	0	2	Registered Nurse							1											1											1
2	1	0	0	0	1	1	1	0	1	1	0	0	0	0	1	0	0	2	Registered Nurse											1							1											1	1
1	1	1	1	0	2	0	1	0	4	0	0	0	1	0	0	0	1	2	Registered Nurse	0										1					0	4	1											1	1
1	1	0	1	0	1	1	1	1	4	0	0	0	1	0	0	0	1	2	Registered Nurse	0										1					0	2	1												1
1	1	0	0	0	2	1	1	1	3	0	0	1	0	0	1	0	0	2	Registered Practical Nurse	0										1							1											1	1
1	1	0	1	1	2	1	1	1	2	0	1	0	0	0	0	1	0	2	Registered Nurse	0										1					0	4	1											1	1
2	1	1	1	0	2	1	1	1	4	0	0	0	1	0	0	0	1	2	Registered Nurse											1					0	2	1											1	1
1	2	0	0	1	1	1	1	1	4	0	0	0	1	0	0	0	1	2	Registered Nurse	0										1					1	1							1					1	1
1	1	1	1	1	1	1	1	0	4	0	0	0	1	0	0	0	1	2	Registered Nurse	0										1					1	2	1											1	1
1	1	0	1	1	1	1	1	0	3	0	0	1	0	0	0	1	0	2	Registered Nurse	0										1					0	3	1											1	1
1	1	0	0	0	1	0	1	0	3	0	0	1	0	0	0	1	0	2	Registered Nurse	0										1					0	4	1											1	1
1	2	1	1	1	2	1	1	1	3	0	0	1	0	0	0	1	0	2	Registered Nurse	0										1					1	1				1								1	1
2	1	0	1	0	1	1	1	1	1	1	0	0	0	1	0	0	0	2	Registered Nurse											1					0	1	1											1	1
1	1	0	0	0	2	1	1	1	1	1	0	0	0	1	0	0	0	2	Registered Nurse	999										1							1											1	1
1	2	0	1	0	1	0	1	0	4	0	0	0	1	0	0	0	1	2	Registered Nurse	0										1					1	5		1										1	1
1	2	0	0	0	1	1	1	1	4	0	0	0	1	0	0	1	0	2	Registered Nurse	0										1					0	1							1					1
1	1	0	1	1	2	1	1	1	2	0	1	0	0	0	0	1	0	2	Registered Nurse	1										1					0	1	1											1
1	1	0	1	1	2	1	1	0	2	0	1	0	0	0	0	1	0	2	Registered Nurse	0										1					0	2	1											1	1
2	1	0	0	1	2	0	1	1	1	1	0	0	0	1	0	0	0	2	Registered Practical Nurse											1							1											1
1	1	0	0	1	1	1	1	1	1	1	0	0	0	1	0	0	0	2	Registered Nurse	0										1							1											1	1
1	1	0	0	0	1	0	1	1	1	1	0	0	0	1	0	0	0	2	Registered Practical Nurse	0										1							1											1	1
1	1	0	0	0	1	1	1	0	4	0	0	0	1	0	0	0	1	2	Registered Nurse	0										1					0	5	1											1	1
1	1	1	1	0	2	1	1	0	2	0	1	0	0	0	1	0	0	2	Registered Practical Nurse	0										1					0	4	1			1								1
1	2	0	0	0	1	0	1	0	1	1	0	0	0	1	0	0	0	2	Registered Practical Nurse	0										1								1										1
1	2	1	0	0	1	1	1	1	1	1	0	0	0	1	0	0	0	2	Registered Nurse	0										1													1					1
1	1	1	0	0	2	1	1	1	4	0	0	0	1	0	0	0	1	2	Registered Nurse	0										1					0	2	1											1	1
1	1	1	1	1	2	0	1	0	3	0	0	1	0	0	0	0	1	2	Registered Nurse	0										1					0	2	1											1	1
1	1	0	1	0	2	1	1	1	3	0	0	1	0	0	0	1	0	2	Registered Nurse	0										1					0	2	1											1	1
1	1	0	1	0	1	1	1	0	2	0	1	0	0	0	1	0	0	2	Registered Nurse	0										1					0	2	1											1	1
1	1	0	1	1	1	1	1	0	2	0	1	0	0	0	1	0	0	2	Registered Nurse	0										1					0	2	1											1	1
1	1	0	0	0	1	1	1	1	1	1	0	0	0	1	0	0	0	2	Registered Nurse	0										1							1											1	1
1	1	0	0	0	2	1	1	0	4	0	0	0	1	0	0	0	1	2	Registered Nurse	0										1					0	3	1											1
1	1	1	1	1	2	1	1	1	3	0	0	1	0	0	0	0	1	2	Registered Nurse	0										1					0	3	1											1
1	2	1	0	0	2	0	1	1	2	0	1	0	0	0	0	1	0	2	Registered Nurse	0										1													1						1
1	1	0	1	1	2	1	1	1	2	0	1	0	0	0	0	1	0	2	Registered Nurse	0										1					0	3	1											1
1	1	0	1	0	2	1	1	0	2	0	1	0	0	1	0	0	0	2	Registered Nurse	0						1									1	1	1											1	1
1	2	1	1	0	1	1	1	0	4	0	0	0	1	0	0	0	1	2	Registered Nurse	0										1					1	4												1	1
1	1	0	0	0	2	0	1	0	4	0	0	0	1	0	0	0	1	2	Registered Nurse	0												1			0	5	1												1
1	1	1	1	1	2	0	1	0	4	0	0	0	1	0	0	0	1	2	Registered Nurse	0										1					0	3	1
1	1	0	0	1	2	0	1	0	4	0	0	0	1	0	0	0	1	2	Registered Nurse	0										1						4	1	1											1
1		1	1	0	1	1	1	0	3	0	0	1	0	0	0	0	1	2	Registered Nurse	0										1					1	4												1
1	1	0	1	1	2	1	1	1	2	0	1	0	0	1	0	0	0	2	Registered Practical Nurse	0										1					0	2	1											1	1
1	2	0	1	0	1	1	1	1	1	1	0	0	0	1	0	0	0	2	Registered Practical Nurse	0										1					1	1		1	1									1	1
1	1	0	0	0	1	1	1	0	1	1	0	0	0	0	1	0	0	2	Registered Nurse	1										1							1											1
2	1	0	1	0	2	1	1	0	1	1	0	0	0	1	0	0	0	2	Registered Nurse											1					0	2	1											1	1
1	2	0	0	0	2	1	1	0	1	1	0	0	0	1	0	0	0	2	Registered Nurse	0						1											1											1	1
1	1	0	0	0	2	1	1	0	4	0	0	0	1	0	0	0	1	2	Registered Nurse	0										1							1		1									1	1
1	2	1	0	0	2	0	1	0	4	0	0	0	1	0	0	0	1	2	Registered Nurse	0										1					0	3							1						1
1	1	0	1	0	2	0	1	0	4	0	0	0	1	0	0	0	1	2	Registered Nurse	0										1					0	3	1			1									1
1	1	0	1	0	1	0	1	1	4	0	0	0	1	0	0	0	1	2	Registered Nurse	0										1					0	3	1											1	1
1	1	0	1	0	1	1	1	0	4	0	0	0	1	0	0	0	1	2	Registered Nurse	0										1					0	2	1											1
1	1	0	1	0	2	1	1	0	4	0	0	0	1	0	0	0	1	2	Registered Nurse	0										1					0	1	1											1
1	2	1	0	0	1	1	1	0	4	0	0	0	1	0	0	0	1	2	Registered Nurse	0										1													1					1
1	2	1	0	1	1	0	1	1	4	0	0	0	1	0	0	0	1	2	Registered Nurse	0										1													1					1	1
1	1	0	0	1	1	1	1	1	4	0	0	0	1	0	0	0	1	2	Registered Nurse	0										1					0	2	1											1	1
1	1	0	1	1	1	1	1	1	4	0	0	0	1	0	0	0	1	2	Registered Nurse	0										1						2	1											1
1	1	0	0	1	1	0	1	1	4	0	0	0	1	0	0	0	1	2	Registered Nurse	0										1					0	3	1												1
1	1	0	0	0	1	0	1	0	4	0	0	0	1	0	0	0	1	2	Registered Nurse	0										1					0	2	1
2	1	1	1	1	1	1	1	0	4	0	0	0	1	0	0	0	1	2	Registered Nurse													1				1	1											1
1	1	1	0	0	2	0	1	1	4	0	0	0	1	0	0	0	1	2	Registered Nurse	0										1					0	3	1											1	1
1	2	1	0	0	2	1	1	1	4	0	0	0	1	0	0	0	1	2	Registered Practical Nurse	0										1													1					1	1
1	1	0	0	0	2	1	1	0	4	0	0	0	1	0	0	0	1	2	Registered Nurse	0										1					0	2	1											1	1
1	1	1	0	1	1	1	1	1	4	0	0	0	1	0	0	0	1	2	Registered Nurse	0										1							1											1	1
1	2	1	0	1	2	1	1	0	4	0	0	0	1	0	0	0	1	2	Registered Nurse	0										1													1					1
1	1	1	1		2	0	1	1	4	0	0	0	1	0	0	0	1	2	Registered Practical Nurse	0										1					0	3	1
2	1	0	1	1	1	1	1	0	3	0	0	1	0	0	0	1	0	2	Registered Nurse											1					0	2	1											1
1	1	0	0	0	1	1	1	1	3	0	0	1	0	0	0	1	0	2	Registered Nurse	0						1											1	1										1
1	2	0	0	0	2	0	1	0	3	0	0	1	0	0	0	1	0	2	Registered Practical Nurse	0										1					0	2	1											1
1	1	0	1	1	1	1	1	1	3	0	0	1	0	0	0	0	1	2	Registered Nurse	0										1					0	2	1											1	1
1	1	1	1	0	1	0	1	1	3	0	0	1	0	0	0	0	1	2	Registered Nurse	0										1					0	2	1												1
2	1		0	1	1	0	1	1	2	0	1	0	0	0	0	1	0	2	Registered Nurse													1			0	3	1											1
1	1	0	1	0	1	1	1	1	2	0	1	0	0	0	1	0	0	2	Registered Nurse	0										1					0	1	1											1	1
0	1	1	1	0	0	1	1	0	2	0	1	0	0	0	0	1	0	2	Registered Nurse													1			0	1	1											1	1
2	1	0	0	1	1	0	1	1	2	0	1	0	0	0	1	0	0	2	Registered Nurse											1							1
1	2	1	0	0	1	1	1	1	2	0	1	0	0	1	0	0	0	2	Registered Practical Nurse	0										1													1					1
1	2	0	1	1	1	1	1	1	2	0	1	0	0	0	1	0	0	2	Registered Nurse	0										1					1	2				1		1						1
1		1	0	1	1	1	1	1	2	0	1	0	0	0	1	0	0	2	Registered Nurse	0										1														1
1	1	0	1	1	2	1	1	1	2	0	1	0	0	0	1	0	0	2	Registered Practical Nurse	0										1					0	2	1											1	1
1	2	1	1	0	1	1	1	1	1	1	0	0	0	1	0	0	0	2	Registered Practical Nurse	0										1					1	1												1	1
1	1	0	0	0	2	1	1	0	1	1	0	0	0	0	1	0	0	2	Registered Nurse	0				1						1							1											1	1
1	1	0	1		1	1	1	1	1	1	0	0	0	0	1	0	0	2	Registered Nurse	1										1					0	1	1											1	1
1	1	0	1	1	2	1	1	1	1	1	0	0	0	0	1	0	0	2	Registered Nurse	0										1					0	3	1											1
1	2	0	0	0	1	1	1	1	1	1	0	0	0	0	1	0	0	2	Registered Practical Nurse	0										1											1							1	1
1	2	0	0	0	2	1	1	0	1	1	0	0	0	0	1	0	0	2	Registered Nurse	0										1											1							1	1
1	2	0	0	0	1	1	1	1	1	1	0	0	0	1	0	0	0	2	Registered Practical Nurse	0		1								1								1										1	1
1	2	0	0	0	1	1	1	1	1	1	0	0	0	0	1	0	0	2	Registered Nurse	0										1								1										1	1
1	1	1	1	1	1	1	1	1	1	1	0	0	0	0	1	0	0	2	Registered Practical Nurse	0										1					0	1	1											1	1
1	2	0	0	1	1	1	1	1	1	1	0	0	0	0	1	0	0	2	Registered Nurse	0										1													1					1
1	2	1	0	0	1	0	0	0	4	0	0	0	1	0	1	0	0	1	Spiritual Care	0	White													Not answer	1	2							1		Not answer		0
1	1	0	1	0	1	0	0	1	4	0	0	0	1	0	0	0	1	1	Research	0	White													Not answer	0	1	1		1						Not answer		0
1	1	0	0		1	0	0		4	0	0	0	1	0	0	1	0	1	Research	0	Asian – East (Chinese, Japanese, Korean etc.)													Not answer	0	1	1								Not answer		2		1
2	1	1	0	0	1	0	0		4	0	0	0	1	1	0	0	0	1	Research		White													Not answer	0	2	1								Not answer		0
1	2	1	0	0	1	0	0		4	0	0	0	1	0	0	0	1	1	Research	0	White													Not answer									1		Not answer		0
1	1	0	0	0	1	0	0		4	0	0	0	1	0	0	0	1	1	Research	0	White													Not answer			1		1						Not answer		0
1	1	0	1	0	1	0	0	0	4	0	0	0	1	0	0	0	1	1	Research	0	Asian – East (Chinese, Japanese, Korean etc.)													Not answer	0	1	1								Not answer		0
2	1	0	0	0	1	0	0	0	4	0	0	0	1	0	0	1	0	1	Research		White													Not answer	0	2	1								Not answer		0
1	1	0	1	0	1	0	0	0	4	0	0	0	1	0	0	1	0	1	Research	0	White													Not answer	0	2	1								Not answer		3
1	1	0	0	1	1	0	0	0	4	0	0	0	1	0	0	0	1	1	Registered Midwife	0	White													Not answer	0	3		1							Not answer		2		1
1	1	1	0	0	1	1	0	1	4	0	0	0	1	0	0	0	1	1	Radiology technologist	0	White													Not answer		3	1								Not answer		1,3	1
2	1	0	0	0	1	0	0	1	4	0	0	0	1	0	0	0	1	1	Other		White													Not answer	0	2	1								Not answer		3
1	1	0	1	0	1	0	0	0	4	0	0	0	1	0	0	0	1	1	Manager	0	White													Not answer	0	2	1								Not answer		2,3		1
1	2	0	0	1	1	0	0	1	4	0	0	0	1	0	0	0	1	1	Manager	0	White													Not answer	1	3	1			1					Not answer		2,3		1
1	1	0	0	0	1	0	0	0	4	0	0	0	1	0	0	0	1	1	Laboratory Services	0	Black													Not answer	0	4	1								Not answer		3
2	2	0	0	0	1	0	0		4	0	0	0	1	0	0	0	1	1	Laboratory Services		White													Not answer									1		Not answer		0
1	2	0	1	0	1	0	0	0	4	0	0	0	1	0	0	0	1	1	Laboratory Services	0	White													Not answer	1	3									Not answer		3
1	1	0	0	1	1	0	0	0	4	0	0	0	1	0	0	0	1	1	Laboratory Services	0	White													Not answer	1	2							1		Not answer		2,3		1
2	1	1	1	0	1	0	0	1	4	0	0	0	1	0	1	0	0	1	IT/ Information technology		Asian – East (Chinese, Japanese, Korean etc.)													Not answer	0	1	1								Not answer		0
1	1	1	0	1	1	0	0	1	4	0	0	0	1	0	0	0	1	1	Food Services	0	White													Not answer	0	1	1								Not answer
1	2	0	0	0	1	0	0	0	4	0	0	0	1	0	0	0	1	1	Food Services	0	White													Not answer									1		Not answer		0
1	1	1	1	1	1	0	0	1	4	0	0	0	1	0	0	0	1	1	Engineering	0	Asian – Southeast (Filipino, Cambodian, Indonesian, Laotian, etc.)													Not answer		3	1								Not answer		0
1	1	0	1	0	1	0	0	0	4	0	0	0	1	0	0	0	1	1	Dietetics	0	White													Not answer	0	2	1								Not answer		2		1
1	1	0	0	0	1	0	0	1	4	0	0	0	1	1	0	0	0	1	Dental assistant	0	Black													Not answer					1						Not answer		3
1	1	1	1		1	0	0	1	4	0	0	0	1	0	0	0	1	1	Clerical	0	Asian – Southeast (Filipino, Cambodian, Indonesian, Laotian, etc.)													Not answer		3	1								Not answer
1	1	0	0		1	0	0	0	4	0	0	0	1	0	0	0	1	1	Clerical	0	White													Not answer	0	2	1		1						Not answer		3
1	1	0	0	1	1	1	0	1	4	0	0	0	1	0	0	1	0	1	Spiritual Care	0	White													Not answer	0	1	1								Not answer		1,2,3	1	1
1	2	1	0	0	1	1	0	0	4	0	0	0	1	0	0	0	1	1	Spiritual Care	0	White													Not answer									1		Not answer		1,2	1	1
1	1	0	0	1	1	1	0	0	4	0	0	0	1	0	0	1	0	1	Spiritual Care	0	White													Not answer	0	1	1								Not answer		1,2,3	1	1
1	1	0	1	1	1	1	0	0	4	0	0	0	1	1	0	0	0	1	Social Work	0	White													Not answer	0	2	1	1	1	1					Not answer		1	1
1	1	1	1	1	1	1	0	0	4	0	0	0	1	0	0	0	1	1	Respiratory Therapy	0	White													Not answer	1	3	1	1	1	1					Not answer		1,2	1	1
2	1	0	0	0	1	0	0	0	4	0	0	0	1	0	0	0	1	1	Research		White													Not answer	0	2	1								Not answer		0
1	1	0	1	0	1	0	0	0	4	0	0	0	1	0	0	0	1	1	Research	0	White													Not answer	0	2	1								Not answer		0
1	1	0	0	1	1	0	0	0	4	0	0	0	1	0	0	0	1	1	Research	0	White													Not answer	0	2	1								Not answer		3
2	1	0	1	1	1	0	0	0	4	0	0	0	1	0	0	0	1	1	Research		White													Not answer	0	3	1								Not answer		0
1	1	0	1	1	1	0	0	0	4	0	0	0	1	0	0	0	1	1	Research	0	White													Not answer	0	3	1								Not answer		0
1	1	0	0	0	1	0	0		4	0	0	0	1	0	0	1	0	1	Research	0	White													Not answer			1								Not answer		0
1	1	1	0	0	1	0	0	0	4	0	0	0	1	1	0	0	0	1	Research	0	Asian – South (Indian, Pakistani, Sri Lankan, East Indian from Guyana, etc.)													Not answer			1								Not answer		0
1	1	0	1	0	1	0	0	0	4	0	0	0	1	1	0	0	0	1	Research	0	Asian – East (Chinese, Japanese, Korean etc.)													Not answer	0	2	1								Not answer		0
1	1	1	1	1	1	0	0	0	4	0	0	0	1	0	0	0	1	1	Research	0	White													Not answer	0	2	1	1		1					Not answer		3
1	2	0	1	0	1	0	0	0	4	0	0	0	1	0	0	0	1	1	Research	0	White													Not answer	1	4									Not answer		0
1	1	1	1	0	1	0	0	1	4	0	0	0	1	0	0	1	0	1	Research	0	Asian – Southeast (Filipino, Cambodian, Indonesian, Laotian, etc.)													Not answer	0	3									Not answer		0
1	1	1	1	1	1	0	0	1	4	0	0	0	1	0	0	1	0	1	Research	0	White													Not answer	0	2	1								Not answer		0
2	1	1	1	1	1	0	0	1	4	0	0	0	1	0	0	0	1	1	Research		Asian – East (Chinese, Japanese, Korean etc.)													Not answer	0	1	1								Not answer		3
2	1	0	0	1	1	0	0	1	4	0	0	0	1	0	0	0	1	1	Research		White													Not answer			1								Not answer		3
2	1	1	1	1	1	0	0	0	4	0	0	0	1	0	0	0	1	1	Research		Asian – East (Chinese, Japanese, Korean etc.)													Not answer	0	2	1								Not answer		2,3,0		1
1	1	1	0	0	1	0	0	1	4	0	0	0	1	0	0	1	0	1	Research	0	Asian – East (Chinese, Japanese, Korean etc.)													Not answer			1								Not answer		0
1	1	0	1		1	1	0	1	4	0	0	0	1	0	0	1	0	1	Research	0	White													Not answer	0	2	1		1						Not answer		1	1
1	1	0	1	1	1	1	0	1	4	0	0	0	1	0	0	0	1	1	Radiology technologist	0	White													Not answer	0	2	1								Not answer		1,2,3	1	1
2	1	0	1	1	1	0	0		4	0	0	0	1	0	0	0	1	1	Radiology technologist		Asian – East (Chinese, Japanese, Korean etc.)													Not answer	0	1									Not answer		1,2,3	1	1
1	1	0	1	1	1	1	0	1	4	0	0	0	1	0	0	1	0	1	Radiology technologist	0	Asian – East (Chinese, Japanese, Korean etc.)													Not answer	0	2	1								Not answer		1,3	1
1	1	1	0	1	1	1	0	1	4	0	0	0	1	0	0	0	1	1	Physiotherapy	0	White													Not answer			1								Not answer		1	1
2	1	1	0	0	1	1	0	0	4	0	0	0	1	0	0	1	0	1	Physiotherapy		White													Not answer			1								Not answer		1,2	1	1
1	2	0	0	1	1	0	0	0	4	0	0	0	1	0	0	0	1	1	Physiotherapy	0	Asian – East (Chinese, Japanese, Korean etc.)													Not answer									1		Not answer		2		1
2	1	1	0	0	1	1	0	0	4	0	0	0	1	0	0	1	0	1	Physiotherapy		White													Not answer			1								Not answer		1,2	1	1
1	1	0	0	1	1	0	0	0	4	0	0	0	1	0	0	0	1	1	Physiotherapy	0	White													Not answer			1								Not answer		2		1
2	1	1	0	0	1	1	0		4	0	0	0	1	0	0	1	0	1	Physiotherapy		White													Not answer			1								Not answer		1,2,3	1	1
1	2	0	1	1	1	0	0	0	4	0	0	0	1	0	0	0	1	1	Pharmacy	0	Asian – East (Chinese, Japanese, Korean etc.)													Not answer	1	6	1								Not answer		2,3		1
1	1	0	1	0	1	0	0	1	4	0	0	0	1	0	1	0	0	1	Pharmacy	0	I prefer not to answer													Not answer	0	2	1			1					Not answer		1,2	1	1
1	1	0	0	0	1	0	0	0	4	0	0	0	1	0	0	1	0	1	Other	0	White													Not answer	0	2	1								Not answer		3
1	1	0	0	0	1	0	0		4	0	0	0	1	1	0	0	0	1	Other	0	Asian – East (Chinese, Japanese, Korean etc.)													Not answer	0	2	1								Not answer		0
2	1	0	1	0	1	0	0	0	4	0	0	0	1	0	0	1	0	1	Other		White													Not answer	0	2	1								Not answer		0
1	2	1	1	1	1	0	0	0	4	0	0	0	1	1	0	0	0	1	Other	0	White													Not answer	1	1									Not answer		0
1	1	0	0	1	1	0	0	0	4	0	0	0	1	0	0	0	1	1	Other	0	I prefer not to answer													Not answer	0	2	1								Not answer		1,2,3	1	1
2	1	1	1	1	1	0	0	0	4	0	0	0	1	0	0	0	1	1	Other		White													Not answer		2	1								Not answer		0
1	2	1	1	1	1	0	0	0	4	0	0	0	1	1	0	0	0	1	Other	0	White													Not answer	1	1									Not answer		0
1	1	0	1	1	1	0	0	1	4	0	0	0	1	1	0	0	0	1	Manager	0	Asian – South (Indian, Pakistani, Sri Lankan, East Indian from Guyana, etc.)													Not answer	0	2	1								Not answer		0
2	1	0	0	0	1	0	0	1	4	0	0	0	1	0	1	0	0	1	Manager		White													Not answer						1					Not answer		3
1	2	0	1	0	1	0	0	0	4	0	0	0	1	0	0	0	1	1	Manager	0	White													Not answer	1	2									Not answer		1,3	1
1	1	0	1	0	1	0	0		4	0	0	0	1	0	0	0	1	1	Manager	0	Asian – East (Chinese, Japanese, Korean etc.)													Not answer	0	2	1								Not answer		2,3		1
1	1	1	1	0	1	0	0	1	4	0	0	0	1	0	0	1	0	1	Manager	0	White													Not answer	0	1	1								Not answer		0
1	1	1	0	0	1	0	0		4	0	0	0	1	0	0	1	0	1	Manager	0	White													Not answer			1								Not answer		0
1		0	1	1	1	0	0	1	4	0	0	0	1	0	0	0	1	1	Manager	0	I prefer not to answer													Not answer	1	1		1	1	1		1			Not answer		3
1	2	0	0	0	1	0	0	0	4	0	0	0	1	0	1	0	0	1	Manager	0	White													Not answer							1				Not answer		0
1	1	0	1	0	1	0	0	0	4	0	0	0	1	0	0	0	1	1	Laboratory Services	0	White													Not answer	0	2	1								Not answer		0
1	2	1	1	0	1	0	0	1	4	0	0	0	1	0	0	1	0	1	Laboratory Services	0	Indigenous (First Nations, Inuit, Metis, person from any country)													Not answer	1	1									Not answer		1	1
1	2	1	1	0	1	0	0		4	0	0	0	1	0	0	0	1	1	Laboratory Services	0	White													Not answer	1	1									Not answer		0
1	2	0	0	0	1	0	0	1	4	0	0	0	1	0	0	1	0	1	Laboratory Services	0	White													Not answer	0	2							1		Not answer		0
2	1	0	1	0	1	0	0	1	4	0	0	0	1	0	0	0	1	1	Laboratory Services		I prefer not to answer													Not answer	0	2									Not answer		0
1	2	0	1	0	1	0	0	0	4	0	0	0	1	0	0	1	0	1	Laboratory Services	0	Black													Not answer	1	2									Not answer		0
1		0	0	1	1	0	0	1	4	0	0	0	1	0	0	0	1	1	Laboratory Services	0	I prefer not to answer													Not answer	0	1				1					Not answer		0
1	1	0	1	0	1	0	0	1	4	0	0	0	1	0	0	1	0	1	Laboratory Services	0	Asian – East (Chinese, Japanese, Korean etc.)													Not answer	0	1	1								Not answer		2,3		1
1	1	1	0	0	1	0	0	0	4	0	0	0	1	0	0	0	1	1	Laboratory Services	0	White													Not answer	0	1	1								Not answer		3
1	2	1	0	0	1	0	0	0	4	0	0	0	1	0	0	0	1	1	IT/ Information technology	0	White													Not answer							1				Not answer		3
1	2	1	1	0	1	0	0		4	0	0	0	1	0	0	0	1	1	IT/ Information technology	0	White													Not answer	1	1									Not answer		0
1	1	0	1	0	1	0	0	0	4	0	0	0	1	0	0	1	0	1	IT/ Information technology	0	White													Not answer	0	3	1								Not answer		0
1	1	1	0	1	1	0	0	1	4	0	0	0	1	0	0	1	0	1	IT/ Information technology	0	Asian – East (Chinese, Japanese, Korean etc.)													Not answer	0	1	1								Not answer		0
2	1	1	0	0	1	0	0	1	4	0	0	0	1	0	0	0	1	1	IT/ Information technology		Asian – East (Chinese, Japanese, Korean etc.)													Not answer	0	1	1								Not answer		0
1	1	0	1	0	1	0	0		4	0	0	0	1	0	0	1	0	1	IT/ Information technology	0	White													Not answer	0	3	1								Not answer		0
1	1	0	1	0	1	0	0	0	4	0	0	0	1	0	1	0	0	1	IT/ Information technology	0	Other													Hispanic	0	3	1	1		1					Not answer		2,3		1
2	1	0	1	0	1	0	0	0	4	0	0	0	1	0	0	1	0	1	Human Resources		White													Not answer	0	2	1								Not answer		0
2	1	0	1	0	1	1	0	0	4	0	0	0	1	0	0	1	0	1	Housekeeping		Black													Not answer	0	5									Not answer		1	1
1	2	0	0	0	1	0	0	0	4	0	0	0	1	0	0	1	0	1	Finance	0	Asian – Southeast (Filipino, Cambodian, Indonesian, Laotian, etc.)													Not answer				1	1						Not answer		2		1
1	1	1	0	1	1	0	0	0	4	0	0	0	1	0	0	0	1	1	Dietetics	0	White													Not answer		1	1								Not answer		0
1	1	1	1	0	1	0	0	1	4	0	0	0	1	0	0	0	1	1	Clerical	0	Asian – South (Indian, Pakistani, Sri Lankan, East Indian from Guyana, etc.)													Not answer	0	1	1								Not answer		0
1	2	1	0	1	1	0	0	0	4	0	0	0	1	0	0	0	1	1	Clerical	0	Black													Not answer									1		Not answer		3
1	1	0	1	1	1	0	0	0	4	0	0	0	1	0	0	0	1	1	Clerical	0	White													Not answer	0	2	1								Not answer		0
1	2	0	0	1	1	0	0		4	0	0	0	1	0	0	0	1	1	Clerical	0	Asian – South (Indian, Pakistani, Sri Lankan, East Indian from Guyana, etc.)													Not answer									1		Not answer		3
1	2	1	0	0	1	0	0	0	4	0	0	0	1	0	0	1	0	1	Clerical	0	White													Not answer									1		Not answer		0
1	2	0	1	0	1	0	0		4	0	0	0	1	0	0	0	1	1	Clerical	0	White													Not answer	1	2									Not answer		0
1	1	0	1	0	1	0	0		4	0	0	0	1	0	0	0	1	1	Clerical	0	Black													Not answer	0	2	1								Not answer		3
1	2	1	1	1	1	0	0	1	4	0	0	0	1	0	0	0	1	1	Clerical	0	White													Not answer	0	3									Not answer		2,3		1
0	1	0	0		1	0	0	1	4	0	0	0	1	0	0	1	0	1	Clerical		White													Not answer			1								Not answer		1,2	1	1
1	1	1	1	1	1	0	0	1	4	0	0	0	1	0	0	0	1	1	Clerical	0	White													Not answer	0	2	1								Not answer		3
0	1	0	1	0	1	0	0	1	4	0	0	0	1	0	0	1	0	1	Clerical		White													Not answer	0	2	1								Not answer		0
1	1	0	0	0	1	0	0		4	0	0	0	1	0	0	1	0	1	Clerical	0	White													Not answer	0	2	1								Not answer		0
1	1	1	0	0	1	0	0	1	4	0	0	0	1	0	0	1	0	1	Clerical	0	White													Not answer		1	1								Not answer		0
1	2	0	1	0	1	0	0		4	0	0	0	1	0	0	0	1	1	Clerical	0	White													Not answer	1	3									Not answer		0
0	1	1	0	0	1	0	0	1	4	0	0	0	1	0	0	0	1	1	Clerical		Asian – South (Indian, Pakistani, Sri Lankan, East Indian from Guyana, etc.)													Not answer	0	2	1								Not answer		1	1
1	2	0	0	0	1	0	0	0	4	0	0	0	1	1	0	0	0	1	Clerical	0	Other													Latin American	1	1					1				Not answer
1	1	1	0	1	1	0	0	0	4	0	0	0	1	0	0	0	1	1	Clerical	0	White													Not answer			1	1							Not answer		1,2,3	1	1
1	1	1	0	0	1	0	0	1	4	0	0	0	1	0	0	0	1	1	Clerical	0	White													Not answer			1								Not answer		0
1	1	1	1	0	1	0	0	1	4	0	0	0	1	0	0	1	0	1	Clerical	0	Asian – Southeast (Filipino, Cambodian, Indonesian, Laotian, etc.)													Not answer	0	1	1								Not answer		1,2	1	1
1	2	0	0	0	1	0	0	1	4	0	0	0	1	1	0	0	0	1	Clerical	0	Asian – East (Chinese, Japanese, Korean etc.)													Not answer									1		Not answer		0
1	1	0	1	1	1	1	0	0	4	0	0	0	1	0	1	0	0	1	Clerical	0	White													Not answer	0	1	1								Not answer		1,2,3	1	1
2	2	0	0	0	1	0	0	0	4	0	0	0	1	0	0	0	1	1	Clerical		Asian – East (Chinese, Japanese, Korean etc.)													Not answer									1		Not answer		1,2,3	1	1
1	1	0	1	1	1	0	0	0	4	0	0	0	1	0	0	0	1	1	Clerical	0	I prefer not to answer													Not answer	0	1	1								Not answer		1,2,3	1	1
1	2	1	0	0	1	0	0		4	0	0	0	1	0	0	1	0	1	Clerical	1	Asian – Southeast (Filipino, Cambodian, Indonesian, Laotian, etc.)													Not answer										1	sister		2,3		1
1	1	0	1	0	1	0	0		4	0	0	0	1	0	0	1	0	1	Clerical	0	White													Not answer	0	3	1								Not answer		0
1	2	1	0	0	1	0	0	0	4	0	0	0	1	0	0	1	0	1	Clerical	0	White													Not answer									1		Not answer		0
2	2	1	0	0	1	0	0	1	4	0	0	0	1	0	1	0	0	1	Clerical		Asian – Southeast (Filipino, Cambodian, Indonesian, Laotian, etc.)													Not answer									1		Not answer		1,2,3	1	1
1	1	0	0	0	1	0	0	0	4	0	0	0	1	0	0	0	1	1	Clerical	0	White													Not answer	0	2	1								Not answer		3
1		0	0	0	1	0	0	0	4	0	0	0	1	0	1	0	0	1	Clerical	0	Asian – Southeast (Filipino, Cambodian, Indonesian, Laotian, etc.)													Not answer			1		1						Not answer		0
1	1	1	1	1	1	1	0	0	4	0	0	0	1	0	0	0	1	1		0	Black													Not answer	0	1	1		1						Not answer		1,2,3	1	1
1	1	0	1	0	1	0	0	0	4	0	0	0	1	0	0	0	1	1		0	White													Not answer	0	1	1			1					Not answer		0
1	2	0	0	1	1	1	0	0	4	0	0	0	1	0	0	0	1	1		0	White													Not answer	0	1							1		Not answer		1	1
1	1	0	1	1	1	0	0	0	3	0	0	1	0	0	0	1	0	1	Spiritual Care	0	White													Not answer	0	2	1	1	1	1					Not answer		3
1	2	1	0	1	1	0	0	1	3	0	0	1	0	0	0	1	0	1	Speech Language Pathology	0	White													Not answer										1	coworker temperarily - moved out becasue husband is immunocompromised		2		1
1	1	0	1	0	1	1	0	0	3	0	0	1	0	0	0	1	0	1	Social Work	0	White													Not answer	0	2	1								Not answer		0
1	1	1	0	1	1	0	0	0	3	0	0	1	0	0	0	1	0	1	Social Work	0	White													Not answer			1								Not answer		0
1	1	1	0		1	0	0	1	3	0	0	1	0	0	0	1	0	1	Social Work	0	Asian – Southeast (Filipino, Cambodian, Indonesian, Laotian, etc.)													Not answer			1								Not answer		2		1
1	1	0	1	1	1	1	0	0	3	0	0	1	0	0	0	1	0	1	Social Work	0	White													Not answer	0	2	1								Not answer		1,2	1	1
1	1	0	1	1	1	1	0	1	3	0	0	1	0	0	0	1	0	1	Social Work	0	White													Not answer	0	1	1								Not answer		1,2,3	1	1
1	1	1	1	0	1	0	0	0	3	0	0	1	0	0	1	0	0	1	Security	0	Asian – South (Indian, Pakistani, Sri Lankan, East Indian from Guyana, etc.)													Not answer	0	3	1								Not answer		3
1	1	1	1	0	1	0	0		3	0	0	1	0	0	1	0	0	1	Screener	0	White													Not answer	0	2	1								Not answer		3
0		0	1	1	1	1	0	1	3	0	0	1	0	0	0	1	0	1	Respiratory Therapy		Asian – East (Chinese, Japanese, Korean etc.)													Not answer	0	1	1								Not answer		1,2,3	1	1
1	1	0	1	1	1	1	0	1	3	0	0	1	0	0	0	1	0	1	Respiratory Therapy	0	Asian – East (Chinese, Japanese, Korean etc.)													Not answer	0	1	1								Not answer		1,2	1	1
1	2	0	1	1	1	1	0	0	3	0	0	1	0	0	0	1	0	1	Respiratory Therapy	0	White													Not answer	1	3									Not answer		1	1
1	1	0	1	0	1	0	0	1	3	0	0	1	0	0	0	0	1	1	Research	0	Middle Eastern													Not answer	0	1	1								Not answer		0
1	1	0	1	1	1	0	0	0	3	0	0	1	0	0	0	1	0	1	Research	0	White													Not answer	0	2	1								Not answer		3
1	1	0	0	1	1	0	0	0	3	0	0	1	0	0	1	0	0	1	Research	0	White													Not answer			1	1	1						Not answer		3
2	1	0	1	0	1	1	0	1	3	0	0	1	0	0	1	0	0	1	Research		Asian – South (Indian, Pakistani, Sri Lankan, East Indian from Guyana, etc.)													Not answer	0	2		1	1						Not answer		1,2	1	1
1	2	0	0	0	1	0	0	1	3	0	0	1	0	0	1	0	0	1	Research	0	White													Not answer									1		Not answer		0
1	1	0	1	0	1	0	0	0	3	0	0	1	0	0	1	0	0	1	Research	0	White													Not answer	0	2	1								Not answer		0
1	1	0	1	0	1	0	0		3	0	0	1	0	0	0	0	1	1	Research	0	Asian – East (Chinese, Japanese, Korean etc.)													Not answer	0	2	1	1	1						Not answer		0
1	2	0	0	0	1	0	0		3	0	0	1	0	1	0	0	0	1	Research	0	Asian – East (Chinese, Japanese, Korean etc.)													Not answer									1		Not answer		0
2	2	0	0	0	1	0	0	0	3	0	0	1	0	0	1	0	0	1	Research		White													Not answer									1		Not answer		0
1	2	1	0	0	1	0	0	1	3	0	0	1	0	0	0	0	0	1	Research	0	Asian – East (Chinese, Japanese, Korean etc.)													Not answer									1		Not answer		0
1	1	0	0	1	1	0	0	1	3	0	0	1	0	1	0	0	0	1	Research	0	Asian – East (Chinese, Japanese, Korean etc.)													Not answer			1								Not answer		0
1	1	1	0	1	1	0	0	0	3	0	0	1	0	0	0	1	0	1	Research	0	White													Not answer			1								Not answer		0
2	1	0	1	0	1	0	0	1	3	0	0	1	0	1	0	0	0	1	Research		White													Not answer	0	2	1								Not answer		3
1	1	0	1	0	1	0	0		3	0	0	1	0	0	0	1	0	1	Research	0	Asian – East (Chinese, Japanese, Korean etc.)													Not answer	0	2	1								Not answer		0
1	1	0	0	0	1	0	0	0	3	0	0	1	0	0	1	0	0	1	Research	0	White													Not answer			1								Not answer		0
1	2	0	0	0	1	0	0		3	0	0	1	0	0	1	0	0	1	Research	0	Asian – East (Chinese, Japanese, Korean etc.)													Not answer				1	1						Not answer		0
1	2	0	1	0	1	0	0	1	3	0	0	1	0	0	0	1	0	1	Research	0	White													Not answer	1	2									Not answer		3
2	1	0	1	0	1	0	0	1	3	0	0	1	0	0	0	1	0	1	Research		Asian – East (Chinese, Japanese, Korean etc.)													Not answer	0	2	1								Not answer		0
1	1	0	0	1	1	0	0	1	3	0	0	1	0	1	0	0	0	1	Research	0	Asian – South (Indian, Pakistani, Sri Lankan, East Indian from Guyana, etc.)													Not answer	0	2	1	1							Not answer		0
1	2	0	1	0	1	0	0	0	3	0	0	1	0	0	0	1	0	1	Research	0	Black													Not answer	1	2		1							Not answer		0
1	1	1	1	0	1	0	0	1	3	0	0	1	0	0	0	0	1	1	Research	0	White													Not answer	0	2	1								Not answer		0
2		0	0	0	1	0	0		3	0	0	1	0	0	0	1	0	1	Research		I prefer not to answer													Not answer									1		Not answer		0
1	1	1	0	0	1	0	0	0	3	0	0	1	0	0	0	1	0	1	Research	0	White													Not answer			1								Not answer		0
0	2	0	0	1	1	0	0	0	3	0	0	1	0	0	1	0	0	1	Research		I prefer not to answer													Not answer			1		1	1					Not answer		0
1	2	0	0	0	1	0	0	1	3	0	0	1	0	0	0	1	0	1	Research	0	White													Not answer									1		Not answer		0
1	2	0	1	0	1	1	0	0	3	0	0	1	0	0	1	0	0	1	Research	0	White													Not answer	1	1									Not answer		1	1
1	1	0	1	1	1	1	0	0	3	0	0	1	0	0	0	1	0	1	Research	0	Asian – South (Indian, Pakistani, Sri Lankan, East Indian from Guyana, etc.)													Not answer	0	3	1	1							Not answer		1	1
1	1	0	0	0	1	0	0	1	3	0	0	1	0	0	0	1	0	1	Research	0	White													Not answer			1								Not answer		2		1
2	1	0	0	0	1	0	0	1	3	0	0	1	0	0	0	1	0	1	Research		Asian – East (Chinese, Japanese, Korean etc.)													Not answer	0	1	1								Not answer		0
1	1	0	1	0	1	0	0	0	3	0	0	1	0	0	0	1	0	1	Research	0	Asian – South (Indian, Pakistani, Sri Lankan, East Indian from Guyana, etc.)													Not answer	0	2	1								Not answer		2,3		1
1	1	0	1	1	1	0	0	0	3	0	0	1	0	0	1	0	0	1	Research	0	Asian – South (Indian, Pakistani, Sri Lankan, East Indian from Guyana, etc.)													Not answer	0	2	1								Not answer		0
1	1	0	1	0	1	0	0	0	3	0	0	1	0	0	0	1	0	1	Research	0	Asian – West (Iranian, Iraqi, Persian, etc.)													Not answer	0	1	1								Not answer		0
2	1	0	1	0	1	0	0		3	0	0	1	0	1	0	0	0	1	Research		White													Not answer	0	2	1								Not answer		3
1	1	0	1	0	1	0	0	1	3	0	0	1	0	0	0	0	1	1	Research	0	Asian – East (Chinese, Japanese, Korean etc.)													Not answer	0	2	1	1	1						Not answer		0
1	1	0	1	0	1	0	0	0	3	0	0	1	0	1	0	0	0	1	Research	0	Asian – South (Indian, Pakistani, Sri Lankan, East Indian from Guyana, etc.)													Not answer	0	2	1								Not answer		0
1	1	0	1	0	1	0	0	0	3	0	0	1	0	0	0	0	1	1	Research	0	White													Not answer		2	1								Not answer		0
1	1	0	1	1	1	1	0	1	3	0	0	1	0	0	1	0	0	1	Registered Midwife	0	White													Not answer	0	2	1								Not answer		1,2,3	1	1
1	1	1	1	0	1	0	0	1	3	0	0	1	0	0	0	1	0	1	Radiology technologist	0	White													Not answer	0	2	1	1	1	1					Not answer		1,2,3	1	1
1	1	0	1	0	1	1	0	0	3	0	0	1	0	0	0	1	0	1	Physiotherapy	0	White													Not answer	0	3	1								Not answer		2		1
1	1	0	1	1	1	1	0	0	3	0	0	1	0	0	0	0	1	1	Physiotherapy	0	Asian – East (Chinese, Japanese, Korean etc.)													Not answer	0	2	1								Not answer		1,2	1	1
1	1	0	1	0	1	1	0	1	3	0	0	1	0	0	0	1	0	1	Physiotherapy	0	White													Not answer	0	3	1								Not answer		1,2	1	1
1	2	0	0	1	1	0	0	1	3	0	0	1	0	0	0	1	0	1	Pharmacy	0	Asian – South (Indian, Pakistani, Sri Lankan, East Indian from Guyana, etc.)													Not answer									1		Not answer		2		1
1	1	0	1	1	1	0	0	1	3	0	0	1	0	0	0	0	1	1	Pharmacy	0	Asian – East (Chinese, Japanese, Korean etc.)													Not answer	0	2	1								Not answer		2,3		1
1	1	0	1	1	1	0	0	0	3	0	0	1	0	0	0	1	0	1	Pharmacy	0	White													Not answer	0	2	1								Not answer		0
1	1	0	1	1	1	0	0	0	3	0	0	1	0	0	0	1	0	1	Pharmacy	0	White													Not answer	0	2	1								Not answer		2		1
1	2	1	0	0	1	0	0	1	3	0	0	1	0	0	0	1	0	1	Pharmacy	0	I prefer not to answer													Not answer			1								Not answer		2		1
1	1	1	1	0	1	0	0	0	3	0	0	1	0	0	0	1	0	1	Other	0	White													Not answer	0	1	1								Not answer		0
0	1	0	0	0	1	0	0	1	3	0	0	1	0	0	0	0	1	1	Other		I prefer not to answer													Not answer	0	1	1								Not answer		3
1	2	0	1	1	1	1	0	0	3	0	0	1	0	0	0	0	1	1	Occupational Therapy	0	White													Not answer	1	2									Not answer		1,2,3	1	1
1	2	0	1	1	1	0	0	1	3	0	0	1	0	0	0	1	0	1	Occupational Therapy	0	White													Not answer	1	1							1		Not answer		1,2,3	1	1
0	2	0	1	0	1	1	0	1	3	0	0	1	0	0	0	1	0	1	Occupational Therapy		I prefer not to answer													Not answer	1	1									Not answer		1,2	1	1
1	1	0	1		1	0	0	1	3	0	0	1	0	0	0	1	0	1	Mental health clinician	0	White													Not answer		2	1								Not answer		0
1	1	0	1	0	1	0	0		3	0	0	1	0	0	1	0	0	1	Mental health clinician	0	White													Not answer	0	2	1								Not answer		0
1	1	0	1	1	1	0	0	0	3	0	0	1	0	0	0	1	0	1	Manager	0	Asian – East (Chinese, Japanese, Korean etc.)													Not answer	0	2	1								Not answer		3
1	1	0	1	1	1	1	0	0	3	0	0	1	0	0	0	1	0	1	Manager	0	Other													Caucasion & African American	0	2	1								Not answer		1,2,3	1	1
2	1	0	1		1	1	0		3	0	0	1	0	0	0	1	0	1	Manager		Asian – East (Chinese, Japanese, Korean etc.)													Not answer	0	1	1								Not answer
1	1	0	1	1	1	0	0		3	0	0	1	0	1	0	0	0	1	Manager	0	White													Not answer	0	2	1								Not answer		0
1	1	0	1	1	1	0	0	0	3	0	0	1	0	0	0	1	0	1	Manager	0	White													Not answer	0	3	1								Not answer		1,2,3	1	1
2	1	0	1	1	1	1	0	1	3	0	0	1	0	0	0	1	0	1	Manager		White													Not answer	0	2	1								Not answer		1,2,3	1	1
1	1	0	0	1	1	0	0		3	0	0	1	0	0	0	1	0	1	Manager	0	Asian – Southeast (Filipino, Cambodian, Indonesian, Laotian, etc.)													Not answer			1								Not answer		0
1	1	0	1	1	1	0	0	0	3	0	0	1	0	0	0	0	1	1	Manager	0	I prefer not to answer													Not answer		2	1								Not answer		1,2,3	1	1
1	1	0	0	1	1	0	0		3	0	0	1	0	0	0	1	0	1	Manager	0	Asian – Southeast (Filipino, Cambodian, Indonesian, Laotian, etc.)													Not answer			1								Not answer		0
1	2	0	1	1	1	0	0	1	3	0	0	1	0	0	0	1	0	1	Manager	0	White													Not answer	1	2		1	1						Not answer		0
1	1	1	0	1	1	0	0	0	3	0	0	1	0	0	0	0	1	1	Manager	0	Other													Italian	1	2	1								Not answer		1,2,3	1	1
1	1	0	1	1	1	0	0	1	3	0	0	1	0	1	0	0	0	1	Library	0	White													Not answer	0	2	1								Not answer		1,2,3	1	1
1	1	0	1	1	1	0	0	1	3	0	0	1	0	1	0	0	0	1	Librarian	0	White													Not answer	0	2	1								Not answer		1,2,3	1	1
1	2	0	0	1	1	0	0		3	0	0	1	0	0	0	0	1	1	Legal	0	Asian – South (Indian, Pakistani, Sri Lankan, East Indian from Guyana, etc.)													Not answer									1		Not answer		0
1	2	1	0	1	1	0	0	1	3	0	0	1	0	0	0	1	0	1	Laboratory Services	0	Asian – Southeast (Filipino, Cambodian, Indonesian, Laotian, etc.)													Not answer					1						Not answer		1	1
1	1	0	1	0	1	0	0	0	3	0	0	1	0	0	0	1	0	1	Laboratory Services	0	Asian – East (Chinese, Japanese, Korean etc.)													Not answer	0	2	1	1	1						Not answer		0
1	1	0	1	0	1	0	0	1	3	0	0	1	0	0	0	1	0	1	Laboratory Services	0	White													Not answer	0	2	1								Not answer		0
1	2	0	0	1	1	0	0	0	3	0	0	1	0	0	0	1	0	1	Laboratory Services	0	White													Not answer									1		Not answer		2,3		1
1	1	1	1	0	1	0	0	1	3	0	0	1	0	0	0	0	1	1	Laboratory Services	0	White													Not answer	0	4	1								Not answer		0
1	1	1	1	0	1	0	0	1	3	0	0	1	0	0	0	1	0	1	Laboratory Services	0	Asian – Southeast (Filipino, Cambodian, Indonesian, Laotian, etc.)													Not answer	0	2	1	1							Not answer		3
1	1	0	1	0	1	0	0	0	3	0	0	1	0	0	0	1	0	1	Laboratory Services	0	Asian – East (Chinese, Japanese, Korean etc.)													Not answer	0	2	1	1	1	1					Not answer		0
1	1	0	1	0	1	0	0	0	3	0	0	1	0	0	0	1	0	1	Laboratory Services	0	White													Not answer	0	2	1								Not answer		0
1	2	0	1	0	1	0	0	1	3	0	0	1	0	0	0	1	0	1	Laboratory Services	0	White													Not answer	1	2									Not answer		0
2	1	0	0	0	1	0	0	0	3	0	0	1	0	0	0	1	0	1	IT/ Information technology		White													Not answer			1								Not answer		0
1	1	0	1	0	1	0	0	0	3	0	0	1	0	0	1	0	0	1	IT/ Information technology	0	Asian – East (Chinese, Japanese, Korean etc.)													Not answer	0	2	1								Not answer		3
1	2	1	0	0	1	0	0	0	3	0	0	1	0	0	0	1	0	1	IT/ Information technology	0	White													Not answer									1		Not answer		3
2	1	0	1	1	1	0	0	1	3	0	0	1	0	0	0	1	0	1	IT/ Information technology		White													Not answer	0	2	1			1					Not answer		1,2,3	1	1
2	1	0	1	0	1	0	0	0	3	0	0	1	0	0	0	0	1	1	IT/ Information technology		Asian – East (Chinese, Japanese, Korean etc.)													Not answer	0	1	1								Not answer		0
1	1	0	0	0	1	0	0		3	0	0	1	0	0	0	1	0	1	IT/ Information technology	0	White													Not answer			1								Not answer		0
2	2	1	0	0	1	0	0	1	3	0	0	1	0	0	0	1	0	1	IT/ Information technology		White													Not answer				1					1		Not answer		0
2	2	1	0	0	1	0	0		3	0	0	1	0	0	0	1	0	1	IT/ Information technology		White													Not answer				1					1		Not answer		1,3	1
1	1	1	1	1	1	0	0	1	3	0	0	1	0	0	1	0	0	1	IT/ Information technology	0	Asian – East (Chinese, Japanese, Korean etc.)													Not answer	0	2	1								Not answer		2,3		1
1	1	0	1	1	1	0	0	1	3	0	0	1	0	1	0	0	0	1	IT/ Information technologist	0	White													Not answer	0	2	1								Not answer		2,3		1
1	1	0	0	0	1	1	0	0	3	0	0	1	0	1	0	0	0	1	Housekeeping	0	Asian – Southeast (Filipino, Cambodian, Indonesian, Laotian, etc.)													Not answer	1	2	1								Not answer		1,2,3	1	1
2	1	0	1	1	1	0	0	0	3	0	0	1	0	0	0	1	0	1	Engineering		White													Not answer	0	2	1								Not answer		0
1	2	1	0	0	1	0	0		3	0	0	1	0	1	0	0	0	1	Echo technologist	0	Black													Not answer									1		Not answer		0
0		0	1	1	1	1	0	0	3	0	0	1	0	0	1	0	0	1	Dietetics		I prefer not to answer													Not answer	0	1	1								Not answer		1,2	1	1
1	1	0	1	0	1	0	0	0	3	0	0	1	0	0	1	0	0	1	Dietetics	0	White													Not answer	0	2	1								Not answer		2		1
1	1	0	1	1	1	0	0		3	0	0	1	0	0	0	1	0	1	Dietetics	0	Asian – Southeast (Filipino, Cambodian, Indonesian, Laotian, etc.)													Not answer	0	2	1								Not answer		1,2,3	1	1
1	1	0	0	0	1	1	0	0	3	0	0	1	0	0	0	0	1	1	Dietetics	0	White													Not answer			1								Not answer		1	1
1	1	0	1	0	1	0	0	0	3	0	0	1	0	0	0	1	0	1	Dietetics	0	White													Not answer	0	2	1								Not answer		2		1
2	1	1	0	0	1	0	0	0	3	0	0	1	0	1	0	0	0	1	Communications		White													Not answer			1								Not answer		2,3		1
1	1	1	1	1	1	0	0	0	3	0	0	1	0	1	0	0	0	1	Communications	0	White													Not answer	0	1	1								Not answer		0
2	1	1	0	0	1	0	0	0	3	0	0	1	0	1	0	0	0	1	Communication		White													Not answer			1								Not answer		2,3		1
1	2	0	0	0	1	0	0		3	0	0	1	0	1	0	0	0	1	Clerical	0	White													Not answer									1		Not answer		0
1	1	0	1	0	1	0	0	1	3	0	0	1	0	1	0	0	0	1	Clerical	0	White													Not answer	0	1	1								Not answer		3
1	2	0	0	0	1	0	0	1	3	0	0	1	0	0	0	0	1	1	Clerical	0	White													Not answer									1		Not answer		2,3		1
1	1	1	1	0	1	0	0	1	3	0	0	1	0	0	0	1	0	1	Clerical	0	Asian – East (Chinese, Japanese, Korean etc.)													Not answer	0	2	1	1	1	1					Not answer		0
0	1	1	1	1	1	0	0	0	3	0	0	1	0	1	0	0	0	1	Clerical		I prefer not to answer													Not answer	0	1	1								Not answer		3
1		0	1	0	1	0	0		3	0	0	1	0	0	0	0	1	1	Clerical	0	Black													Not answer	1	1									Not answer		2,3		1
1	2	0	0	1	1	0	0		3	0	0	1	0	0	0	1	0	1	Clerical	0	Black													Not answer									1		Not answer		3
1	1	0	1	1	1	0	0	1	3	0	0	1	0	0	0	0	1	1	Clerical	0	Other														0	1	1			1					Not answer		3
1	1	0	1	1	1	0	0	1	3	0	0	1	0	0	0	1	0	1	Clerical	0	Asian – East (Chinese, Japanese, Korean etc.)													Not answer	0	2	1	1	1						Not answer		3
1	2	1	0	0	1	0	0	0	3	0	0	1	0	0	1	0	0	1	Clerical	0	Black													Not answer									1		Not answer		0
1	1	1	0	0	1	0	0	0	3	0	0	1	0	1	0	0	0	1	Clerical	0	Other													East Indian and East African			1								Not answer		3
1		1	1	0	1	0	0	1	3	0	0	1	0	0	1	0	0	1	Clerical	0	Black													Not answer	0	2	1								Not answer		3
1	1	0	1	0	1	0	0	0	3	0	0	1	0	1	0	0	0	1	Clerical	0	White													Not answer	0	1	1								Not answer		3
1	1	0	1	0	1	0	0	0	3	0	0	1	0	1	0	0	0	1	Clerical	0	White													Not answer		2	1								Not answer		0
1	2	1	1	0	1	0	0	1	3	0	0	1	0	0	0	0	1	1	Clerical	0	Other													black caribbean/european	1	2		1	1	1					Not answer		1,2,3	1	1
0	2	0	0	0	1	0	0	1	3	0	0	1	0	0	0	0	1	1	Clerical		I prefer not to answer													Not answer									1		Not answer		2		1
1	2	0	0	0	1	0	0	0	3	0	0	1	0	0	1	0	0	1	Clerical	0	White													Not answer									1		Not answer		0
1	2	1	1	0	1	0	0	1	3	0	0	1	0	0	1	0	0	1	Clerical	0	White													Not answer	1	1									Not answer		3
1	2	1	1	0	1	0	0	1	3	0	0	1	0	0	1	0	0	1	Clerical	0	White													Not answer	1	1									Not answer		3
1		0	1	1	1	0	0	0	3	0	0	1	0	1	0	0	0	1	Clerical	0	White													Not answer	1	1									Not answer		0
2	1	0	1	1	1	0	0	1	3	0	0	1	0	0	0	0	1	1			Asian – South (Indian, Pakistani, Sri Lankan, East Indian from Guyana, etc.)													Not answer	0	2	1								Not answer
1	1	0	1	0	1	0	0		2	0	1	0	0	1	0	0	0	1	Student (e.g. Nursing, Respiratory Therapy, Pharmacy, Physiotherapy)	0	Asian – South (Indian, Pakistani, Sri Lankan, East Indian from Guyana, etc.)													Not answer	0	1	1								Not answer		1,2,3	1	1
1	1	0	1	0	1	0	0		2	0	1	0	0	1	0	0	0	1	Student (e.g. Nursing, Respiratory Therapy, Pharmacy, Physiotherapy)	0	Asian – South (Indian, Pakistani, Sri Lankan, East Indian from Guyana, etc.)													Not answer	0	1	1								Not answer		1,2,3	1	1
1	1	1	0	0	1	1	0	0	2	0	1	0	0	1	0	0	0	1	Speech Language Pathology	0	Other													Mixed race - white/caucasian and East Asian			1								Not answer		1,2	1	1
1	1	0	0	1	1	0	0	1	2	0	1	0	0	1	0	0	0	1	Songrapher/Ultrasound Technologist	0	Asian – South (Indian, Pakistani, Sri Lankan, East Indian from Guyana, etc.)													Not answer			1								Not answer		1,2,3	1	1
0		0	1	1	1	1	0	1	2	0	1	0	0	0	1	0	0	1	Social Work		I prefer not to answer													Not answer	0	1	1								Not answer		1,2	1	1
1	1	0	1	0	1	1	0	1	2	0	1	0	0	0	1	0	0	1	Social Work	1	White													Not answer	0	1	1								Not answer		1,2,3	1	1
1	1	0	0	1	1	1	0	1	2	0	1	0	0	1	0	0	0	1	Social Work	0	White													Not answer			1								Not answer		1,2,3	1	1
1	1	0	0	1	1	0	0	1	2	0	1	0	0	1	0	0	0	1	Social Work	0	White													Not answer			1				1				Not answer		2,3		1
1	2	1	0	1	1	1	0	0	2	0	1	0	0	0	1	0	0	1	Social Work	0	Asian – East (Chinese, Japanese, Korean etc.)													Not answer									1		Not answer		1,2	1	1
1	2	0	0	1	1	1	0	0	2	0	1	0	0	0	1	0	0	1	Social Work	0	White													Not answer									1		Not answer		1,2,3	1	1
1	1	1	0	1	1	1	0	1	2	0	1	0	0	0	1	0	0	1	Social Work	0	Asian – East (Chinese, Japanese, Korean etc.)													Not answer			1								Not answer		1,2,3	1	1
1	1	0	1	1	1	0	0		2	0	1	0	0	0	0	1	0	1	Social Work	0	White													Not answer	0	1	1								Not answer		3
1	1	0	1	1	1	0	0	1	2	0	1	0	0	0	1	0	0	1	Social Work	0	White													Not answer	0	1	1			1					Not answer		2,3		1
1	1	0	1	1	1	1	0	1	2	0	1	0	0	0	0	1	0	1	Respiratory Therapy	0	White													Not answer		2	1								Not answer		1,2	1	1
2	2	0	0	1	1	1	0	1	2	0	1	0	0	0	1	0	0	1	Respiratory Therapy		White													Not answer				1							Not answer		1,2	1	1
1	1	0	1	1	1	1	0	1	2	0	1	0	0	0	0	1	0	1	Respiratory Therapy	0	White													Not answer	0	3	1								Not answer		1	1
1	1	0	1	1	1	1	0		2	0	1	0	0	0	1	0	0	1	Respiratory Therapy	0	White													Not answer	0	1	1								Not answer		1,2	1	1
2	1	0	1	1	1	1	0	1	2	0	1	0	0	0	0	1	0	1	Respiratory Therapy		Asian – South (Indian, Pakistani, Sri Lankan, East Indian from Guyana, etc.)													Not answer	0	1	1								Not answer		1,2,3	1	1
1	1	0	0	1	1	1	0	1	2	0	1	0	0	0	1	0	0	1	Respiratory Therapy	0	Asian – South (Indian, Pakistani, Sri Lankan, East Indian from Guyana, etc.)													Not answer			1								Not answer		1,2	1	1
1	1	0	1	0	1	1	0	0	2	0	1	0	0	0	0	1	0	1	Respiratory Therapy	0	White													Not answer	0	2	1								Not answer		1,2,3	1	1
2	1	0	1	0	1	1	0	1	2	0	1	0	0	0	0	1	0	1	Respiratory Therapy		Asian – East (Chinese, Japanese, Korean etc.)													Not answer	0	1	1								Not answer		1,2,3	1	1
1	1	0	1	0	1	1	0	0	2	0	1	0	0	0	1	0	0	1	Respiratory Therapy	0	Asian – East (Chinese, Japanese, Korean etc.)													Not answer	0	1	1	1	1						Not answer		1,2,3	1	1
1	1	0	1	0	1	0	0	0	2	0	1	0	0	0	1	0	0	1	Research	0	White													Not answer	0	2	1								Not answer		2		1
1	2	0	0	1	1	0	0	1	2	0	1	0	0	0	0	1	0	1	Research	0	Asian – South (Indian, Pakistani, Sri Lankan, East Indian from Guyana, etc.)													Not answer									1		Not answer		1,2,3	1	1
1	1	0	1	0	1	0	0		2	0	1	0	0	0	0	0	0	1	Research	0	White													Not answer	0	3	1								Not answer		0
1	1	0	0	0	1	0	0	0	2	0	1	0	0	0	0	1	0	1	Research	0	Other													Latino			1								Not answer		3
1	2	0	0	1	1	0	0	1	2	0	1	0	0	0	1	0	0	1	Research	0	White													Not answer			1								Not answer		2,3		1
1	1	0	0	0	1	0	0	1	2	0	1	0	0	1	0	0	0	1	Research	0	White													Not answer			1								Not answer		0
1	2	1	1	1	1	0	0		2	0	1	0	0	1	0	0	0	1	Research	0	White													Not answer	1	1		1							Not answer		0
1	1	0	1	0	1	0	0	1	2	0	1	0	0	0	1	0	0	1	Research	0	Asian – Southeast (Filipino, Cambodian, Indonesian, Laotian, etc.)													Not answer	0	2	1	1							Not answer		2,3		1
1	1	1	0	1	1	0	0	1	2	0	1	0	0	0	0	1	0	1	Research	0	White													Not answer			1								Not answer		0
1	1	0	0	1	1	0	0	0	2	0	1	0	0	1	0	0	0	1	Research	0	White													Not answer			1								Not answer		3
1	1	0	1	1	1	0	0	1	2	0	1	0	0	0	1	0	0	1	Research	0	I prefer not to answer													Not answer	0	1	1	1		1					Not answer		0
1	2	0	1	0	1	0	0	1	2	0	1	0	0	1	0	0	0	1	Research	0	White													Not answer	0	2								1	ex husband		3
1	1	1	0	0	1	0	0		2	0	1	0	0	0	1	0	0	1	Research	0	Asian – South (Indian, Pakistani, Sri Lankan, East Indian from Guyana, etc.)													Not answer			1								Not answer		2		1
1	1	0	0	0	1	0	0	1	2	0	1	0	0	0	1	0	0	1	Research	0	Asian – South (Indian, Pakistani, Sri Lankan, East Indian from Guyana, etc.)													Not answer			1								Not answer		3
1	1	0	0	1	1	0	0	0	2	0	1	0	0	0	0	1	0	1	Research	0	White													Not answer			1								Not answer		0
2	2	0	0	0	1	0	0	0	2	0	1	0	0	1	0	0	0	1	Research		White													Not answer				1							Not answer		0
2	1	0	0	0	1	0	0	0	2	0	1	0	0	0	1	0	0	1	Research		White													Not answer			1								Not answer		0
2	1	0	1	0	1	0	0	0	2	0	1	0	0	1	0	0	0	1	Research		White													Not answer	0	1	1								Not answer		0
1	2	0	0	1	1	0	0	0	2	0	1	0	0	1	0	0	0	1	Research	0	White													Not answer									1		Not answer		0
1	1	0	0	0	1	0	0	0	2	0	1	0	0	1	0	0	0	1	Research	0	White													Not answer											Not answer		0
1	2	0	0	1	1	0	0		2	0	1	0	0	0	0	1	0	1	Research	0	White													Not answer									1		Not answer		0
1	2	0	0	0	1	0	0	0	2	0	1	0	0	0	1	0	0	1	Research	0	Asian – South (Indian, Pakistani, Sri Lankan, East Indian from Guyana, etc.)													Not answer				1	1						Not answer		0
2	2	0	0	0	1	0	0		2	0	1	0	0	0	0	1	0	1	Research		White													Not answer									1		Not answer		0
2	1	0	1	1	1	0	0	0	2	0	1	0	0	0	0	1	0	1	Research		White													Not answer	0	1	1								Not answer		0
1	2	0	1	1	1	0	0	1	2	0	1	0	0	0	1	0	0	1	Research	0	White													Not answer	1	2									Not answer		0
2	2	0	0	1	1	0	0		2	0	1	0	0	0	0	1	0	1	Research		Asian – East (Chinese, Japanese, Korean etc.)													Not answer							1			1	The landlord family.		0
2	1	0	0	0	1	0	0	0	2	0	1	0	0	1	0	0	0	1	Research		White													Not answer			1								Not answer		0
2	1	1	0	1	1	0	0	0	2	0	1	0	0	0	1	0	0	1	Research		White													Not answer			1								Not answer		0
1	1	0	0	0	1	0	0		2	0	1	0	0	0	0	1	0	1	Research	1	Asian – East (Chinese, Japanese, Korean etc.)													Not answer			1								Not answer		0
1	2	0	0	0	1	0	0	0	2	0	1	0	0	1	0	0	0	1	Research	0	Asian – South (Indian, Pakistani, Sri Lankan, East Indian from Guyana, etc.)													Not answer									1		Not answer		0
2	1	0	1	0	1	0	0	0	2	0	1	0	0	1	0	0	0	1	Research		Asian – South (Indian, Pakistani, Sri Lankan, East Indian from Guyana, etc.)													Not answer	0	1	1								Not answer
2	1	0	1	0	1	1	0	0	2	0	1	0	0	1	0	0	0	1	Research		Asian – West (Iranian, Iraqi, Persian, etc.)													Not answer	0	1	1	1							Not answer		1	1
1	1	0	0	1	1	0	0		2	0	1	0	0	0	0	1	0	1	Research	0	White													Not answer			1								Not answer		3
1	1	0	1	0	1	0	0		2	0	1	0	0	1	0	0	0	1	Research	0	Middle Eastern													Not answer	0	2	1								Not answer		0
1	1	0	0	0	1	0	0	0	2	0	1	0	0	1	0	0	0	1	Research	0	White													Not answer			1								Not answer		0
1	2	0	1	0	1	0	0	1	2	0	1	0	0	0	0	1	0	1	Research	0	Other														1	2									Not answer		1,2,3	1	1
1	1	0	1	1	1	0	0	0	2	0	1	0	0	0	1	0	0	1	Research	0	Asian – South (Indian, Pakistani, Sri Lankan, East Indian from Guyana, etc.)													Not answer		1	1	1							Not answer		3
2	1	0	1	0	1	0	0	0	2	0	1	0	0	0	1	0	0	1	Research		White													Not answer	0	2	1								Not answer		0
1	2	0	1	1	1	1	0	0	2	0	1	0	0	1	0	0	0	1	Radiology technologist	0	Black													Not answer	1	1		1		1					Not answer		1,2,3	1	1
1	2	0	1	1	1	1	0	1	2	0	1	0	0	1	0	0	0	1	Radiology technologist	0	Black													Not answer	1	1		1		1					Not answer		1,2,3	1	1
2	1	0	0	0	1	1	0	1	2	0	1	0	0	0	1	0	0	1	Radiology technologist		Asian – East (Chinese, Japanese, Korean etc.)													Not answer			1								Not answer		1,2,3	1	1
2	1	0	0	0	1	1	0	1	2	0	1	0	0	0	1	0	0	1	Radiology technologist		Asian – East (Chinese, Japanese, Korean etc.)													Not answer			1								Not answer		1,2,3	1	1
2	1	0	1	0	1	1	0	0	2	0	1	0	0	0	0	1	0	1	Radiology technologist		White													Not answer	0	1	1								Not answer		1,2,3	1	1
2	2	0	0	0	1	1	0	0	2	0	1	0	0	0	1	0	0	1	Radiology technologist		White													Not answer									1		Not answer		2,3		1
1	1	0	0	0	1	1	0	1	2	0	1	0	0	1	0	0	0	1	Porter	0	Black													Not answer			1								Not answer		1	1
1	1	0	1		1	1	0	0	2	0	1	0	0	0	0	1	0	1	Physiotherapy	0	White													Not answer	0	2	1								Not answer		1,2	1	1
1	1	1	1	1	1	1	0	1	2	0	1	0	0	0	0	1	0	1	Physiotherapy	0	White													Not answer	0	1	1								Not answer		1,2	1	1
1	2	0	0	1	1	1	0	1	2	0	1	0	0	0	1	0	0	1	Physiotherapy	1	White													Not answer			1								Not answer		1,2	1	1
1	2	0	0	1	1	0	0	0	2	0	1	0	0	0	0	1	0	1	Physiotherapy	0	Asian – East (Chinese, Japanese, Korean etc.)													Not answer									1		Not answer		2,3		1
2	2	0	0	0	1	1	0	0	2	0	1	0	0	0	1	0	0	1	Physiotherapy		White													Not answer									1		Not answer		1,2	1	1
2	2	0	0	0	1	1	0		2	0	1	0	0	0	0	1	0	1	Physician Assistant		White													Not answer									1		Not answer		1,2,3	1	1
2	2	0	0	0	1	1	0	0	2	0	1	0	0	0	0	1	0	1	Physician Assistant		White													Not answer									1		Not answer		1,2,3	1	1
1		0	0	0	1	0	0	0	2	0	1	0	0	0	0	1	0	1	Pharmacy	0	Asian – East (Chinese, Japanese, Korean etc.)													Not answer									1		Not answer		0
1	1	0	0	1	1	1	0	1	2	0	1	0	0	1	0	0	0	1	Pharmacy	0	White													Not answer			1								Not answer		1,2	1	1
1	1	0	0	0	1	0	0	0	2	0	1	0	0	0	1	0	0	1	Other	0	White													Not answer			1								Not answer		3
0	2	0	0	0	1	1	0	0	2	0	1	0	0	0	1	0	0	1	Other		I prefer not to answer													Not answer				1	1	1					Not answer		1,2,3	1	1
2	1	0	1	0	1	0	0	1	2	0	1	0	0	1	0	0	0	1	Other		I prefer not to answer													Not answer	0		1								Not answer		3
1	1	0	0	1	1	1	0	1	2	0	1	0	0	1	0	0	0	1	Occupational Therapy	0	White													Not answer			1								Not answer		2,3		1
2	2	1	0	1	1	0	0	0	2	0	1	0	0	1	0	0	0	1	Manager		Asian – South (Indian, Pakistani, Sri Lankan, East Indian from Guyana, etc.)													Not answer				1							Not answer		1,2,3	1	1
1	2	0	0	0	1	0	0	0	2	0	1	0	0	1	0	0	0	1	Manager	0	White													Not answer			1								Not answer		0
1	1	0	1	0	1	0	0	0	2	0	1	0	0	0	0	1	0	1	Manager	0	Asian – East (Chinese, Japanese, Korean etc.)													Not answer	0	1	1								Not answer		0
1	1	0	0	0	1	0	0	0	2	0	1	0	0	0	1	0	0	1	Manager	0	White													Not answer			1								Not answer		0
1	1	1	0	1	1	0	0	1	2	0	1	0	0	1	0	0	0	1	Manager	1	Asian – South (Indian, Pakistani, Sri Lankan, East Indian from Guyana, etc.)													Not answer			1								Not answer		3
1	1	0	1	0	1	0	0	1	2	0	1	0	0	1	0	0	0	1	Manager	0	White													Not answer	0	2	1								Not answer		0
0		1	1	0	1	0	0	1	2	0	1	0	0	1	0	0	0	1	Manager		I prefer not to answer													Not answer	0	1	1								Not answer		0
2	1	0	0	0	1	0	0	0	2	0	1	0	0	1	0	0	0	1	Manager		White													Not answer			1								Not answer		3
1	1	0	1	1	1	0	0	0	2	0	1	0	0	0	0	1	0	1	Manager	0	Asian – East (Chinese, Japanese, Korean etc.)													Not answer	0	1	1								Not answer		0
1	2	1	0	0	1	1	0	0	2	0	1	0	0	0	0	1	0	1	Manager	0	White													Not answer									1		Not answer		1,2	1	1
1	1	0	1	0	1	0	0	0	2	0	1	0	0	0	0	1	0	1	Manager	0	White													Not answer	0	1	1								Not answer		0
1	1	0	0	0	1	0	0		2	0	1	0	0	1	0	0	0	1	Manager	0	Asian – South (Indian, Pakistani, Sri Lankan, East Indian from Guyana, etc.)													Not answer			1								Not answer		0
1	2	1	0	0	1	1	0	0	2	0	1	0	0	0	0	1	0	1	Manager	0	White													Not answer									1		Not answer		1,2	1	1
2		1	0		1	0	0	1	2	0	1	0	0	0	1	0	0	1	Laboratory Services		Middle Eastern													Not answer											Not answer		0
1	1	0	0	0	1	0	0	1	2	0	1	0	0	1	0	0	0	1	Laboratory Services	0	Asian – East (Chinese, Japanese, Korean etc.)													Not answer			1								Not answer		0
2	1	0	0	0	1	0	0	1	2	0	1	0	0	1	0	0	0	1	Laboratory Services		White													Not answer			1								Not answer		0
1	1	0	0	1	1	0	0	0	2	0	1	0	0	1	0	0	0	1	Laboratory Services	0	White													Not answer			1								Not answer		0
1	1	0	0	1	1	0	0	1	2	0	1	0	0	0	1	0	0	1	Laboratory Services	0	Asian – South (Indian, Pakistani, Sri Lankan, East Indian from Guyana, etc.)													Not answer	0	1		1							Not answer		0
1	2	0	0	1	1	0	0	1	2	0	1	0	0	1	0	0	0	1	Laboratory Services	0	Asian – Southeast (Filipino, Cambodian, Indonesian, Laotian, etc.)													Not answer				1							Not answer		2,3		1
1	2	0	0	0	1	0	0	1	2	0	1	0	0	0	1	0	0	1	Laboratory Services	0	White													Not answer									1		Not answer		0
1	1	0	1	1	1	0	0	0	2	0	1	0	0	0	0	1	0	1	IT/ Information technology	0	White													Not answer	0	3	1								Not answer		3
1	1	0	1	1	1	0	0		2	0	1	0	0	0	1	0	0	1	IT/ Information technology	0	White													Not answer	0	2	1								Not answer		0
2	2	0	0	0	1	0	0	0	2	0	1	0	0	0	0	1	0	1	IT/ Information technology		Asian – East (Chinese, Japanese, Korean etc.)													Not answer									1		Not answer		0
1	1	0	0	0	1	0	0	0	2	0	1	0	0	1	0	0	0	1	Human Resources	0	White													Not answer			1								Not answer		2,3		1
1	1	0	0	1	1	0	0	1	2	0	1	0	0	0	1	0	0	1	Genetics	0	White													Not answer			1								Not answer		2		1
1	2	0	0	1	1	0	0	0	2	0	1	0	0	1	0	0	0	1	Food Services	0	Middle Eastern													Not answer				1							Not answer		0
1	1	1	0	1	1	0	0	1	2	0	1	0	0	0	0	1	0	1	Engineering	0	White													Not answer			1								Not answer		0
1	2	1	0	1	1	0	0	1	2	0	1	0	0	0	1	0	0	1	Dietetics	0	Asian – East (Chinese, Japanese, Korean etc.)													Not answer							1				Not answer		2		1
1	1	1	1	1	1	0	0	0	2	0	1	0	0	0	0	1	0	1	Dietetics	0	White													Not answer	0	2	1								Not answer		2		1
1	2	0	0	0	1	0	0	0	2	0	1	0	0	1	0	0	0	1	Communications	0	White													Not answer				1							Not answer		0
2	1	1	0	0	1	0	0	0	2	0	1	0	0	1	0	0	0	1	Clerical		Asian – Southeast (Filipino, Cambodian, Indonesian, Laotian, etc.)													Not answer			1								Not answer		0
1		1	0	0	1	0	0	1	2	0	1	0	0	1	0	0	0	1	Clerical	0	White													Not answer									1		Not answer		0
1	1	0	0	1	1	0	0	1	2	0	1	0	0	1	0	0	0	1	Clerical	1	Asian – East (Chinese, Japanese, Korean etc.)													Not answer			1								Not answer		0
1	1	1	1	0	1	0	0		2	0	1	0	0	0	0	1	0	1	Clerical	0	White													Not answer	0	2	1								Not answer		3
1	1	0	1	1	1	0	0	1	2	0	1	0	0	0	1	0	0	1	Clerical	0	Asian – East (Chinese, Japanese, Korean etc.)													Not answer	0	1	1								Not answer		2,3		1
1	1	0	1	1	1	0	0	1	2	0	1	0	0	0	0	1	0	1	Clerical	0	Asian – Southeast (Filipino, Cambodian, Indonesian, Laotian, etc.)													Not answer	0	3	1								Not answer		0
1	1	0	1	0	1	0	0		2	0	1	0	0	0	1	0	0	1	Clerical	0	Asian – South (Indian, Pakistani, Sri Lankan, East Indian from Guyana, etc.)													Not answer	0	1	1	1							Not answer		1,2,3	1	1
1	2	0	0	1	1	0	0	0	2	0	1	0	0	0	1	0	0	1	Clerical	0	Black													Not answer	1	1							1		Not answer		0
1	2	0	0	0	1	0	0	1	2	0	1	0	0	1	0	0	0	1	Clerical	0	Asian – South (Indian, Pakistani, Sri Lankan, East Indian from Guyana, etc.)													Not answer									1		Not answer		2,3		1
1	2	1	1	1	1	0	0	0	2	0	1	0	0	1	0	0	0	1	Clerical	0	White													Not answer	1	1		1							Not answer		0
1	2	0	0	0	1	0	0	1	2	0	1	0	0	0	0	1	0	1	Clerical	0	Asian – East (Chinese, Japanese, Korean etc.)													Not answer									1		Not answer		1,2,3	1	1
1	1	1	1	1	1	0	0	1	2	0	1	0	0	0	0	1	0	1	Clerical	0	Asian – South (Indian, Pakistani, Sri Lankan, East Indian from Guyana, etc.)													Not answer	0	1	1	1	1						Not answer
1	1	0	1	1	1	0	0	1	2	0	1	0	0	1	0	0	0	1	Clerical	0	Asian – South (Indian, Pakistani, Sri Lankan, East Indian from Guyana, etc.)													Not answer	1	1									Not answer		2		1
1	1	0	0	1	1	0	0	1	2	0	1	0	0	0	1	0	0	1	Clerical	0	White													Not answer			1								Not answer		2,3		1
1	2	0	0	1	1	0	0	1	2	0	1	0	0	0	0	1	0	1	Clerical	0	White													Not answer									1		Not answer		0
1	2	0	0		1	0	0	1	2	0	1	0	0	0	1	0	0	1	Clerical	0	Asian – East (Chinese, Japanese, Korean etc.)													Not answer	1	2				1					Not answer		2,3		1
1	2	1	0	0	1	0	0	0	2	0	1	0	0	0	0	1	0	1	Clerical	0	Other													Greek, Caucasion									1		Not answer		2,3		1
1	2	1	0	1	1	0	0	1	2	0	1	0	0	0	1	0	0	1	Clerical	0	Asian – Southeast (Filipino, Cambodian, Indonesian, Laotian, etc.)													Not answer					1						Not answer		2,3		1
1	1	0	0	0	1	0	0	1	2	0	1	0	0	0	1	0	0	1	Clerical	0	White													Not answer			1			1					Not answer		2,3		1
2	1	0	1	0	1	0	0		2	0	1	0	0	0	1	0	0	1	Clerical		White													Not answer	0	1	1								Not answer		2,3		1
1	2	0	0	0	1	0	0	0	2	0	1	0	0	1	0	0	0	1	Clerical	0	Asian – East (Chinese, Japanese, Korean etc.)													Not answer							1				Not answer		2,3		1
1	2	0	0	0	1	0	0	0	2	0	1	0	0	0	1	0	0	1	Clerical	0	White													Not answer									1		Not answer		0
2	1	0	0	0	1	0	0	1	2	0	1	0	0	0	0	1	0	1	Clerical		Asian – South (Indian, Pakistani, Sri Lankan, East Indian from Guyana, etc.)													Not answer			1								Not answer		1,2,3	1	1
1	1	1	1	0	1	0	0	0	2	0	1	0	0	0	1	0	0	1	Clerical	0	Asian – East (Chinese, Japanese, Korean etc.)													Not answer	0	2	1								Not answer		0
1	1	0	1	0	1	0	0	0	2	0	1	0	0	0	0	1	0	1	Clerical	0	Asian – East (Chinese, Japanese, Korean etc.)													Not answer	0	1	1								Not answer		3
0		0	1		1	1	0	1	2	0	1	0	0	0	1	0	0	1	Allied Health		I prefer not to answer													Not answer	0	1	1								Not answer		1,2,3	1	1
1	1	1	0	1	1	1	0	0	2	0	1	0	0	0	1	0	0	1		0	White													Not answer			1								Not answer		1,2,3	1	1
0		0	0	0	1	0	0		1	1	0	0	0	1	0	0	0	1	Volunteer		I prefer not to answer													Not answer				1							Not answer		1,3	1
1	2	0	0	1	1	0	0	0	1	1	0	0	0	0	1	0	0	1	Student (e.g. Nursing, Respiratory Therapy, Pharmacy, Physiotherapy)	0	White													Not answer									1		Not answer		0
1	1	0	0	1	1	0	0	0	1	1	0	0	0	1	0	0	0	1	Social Work	0	White													Not answer			1								Not answer		2		1
1	2	0	0	1	1	1	0	0	1	1	0	0	0	1	0	0	0	1	Social Work	0	White													Not answer									1		Not answer		1,2	1	1
1	2	0	0	0	1	0	0	0	1	1	0	0	0	1	0	0	0	1	Social Work	0	White													Not answer									1		Not answer		2,3		1
1	1	0	0	1	1	1	0	0	1	1	0	0	0	1	0	0	0	1	Respiratory Therapy	0	Asian – Southeast (Filipino, Cambodian, Indonesian, Laotian, etc.)													Not answer			1								Not answer		1,2	1	1
1	2	0	0	1	1	1	0	1	1	1	0	0	0	1	0	0	0	1	Respiratory Therapy	0	White													Not answer						1					Not answer		1,2,3	1	1
1	2	0	0	1	1	1	0	1	1	1	0	0	0	0	1	0	0	1	Respiratory Therapy	0	Asian – South (Indian, Pakistani, Sri Lankan, East Indian from Guyana, etc.)													Not answer				1							Not answer		1,2	1	1
1	2	1	0	1	1	1	0	0	1	1	0	0	0	1	0	0	0	1	Respiratory Therapy	0	White													Not answer				1							Not answer		1,2,3	1	1
1	1	0	0	0	1	0	0		1	1	0	0	0	1	0	0	0	1	Research	0	White													Not answer			1								Not answer		0
1	2	0	0	0	1	0	0		1	1	0	0	0	1	0	0	0	1	Research	0	I prefer not to answer													Not answer					1						Not answer		0
0	2	1	0	0	1	0	0	1	1	1	0	0	0	1	0	0	0	1	Research		Asian – South (Indian, Pakistani, Sri Lankan, East Indian from Guyana, etc.)													Not answer				1		1					Not answer		0
1	2	0	0	1	1	0	0		1	1	0	0	0	1	0	0	0	1	Research	0	Asian – East (Chinese, Japanese, Korean etc.)													Not answer				1	1						Not answer		0
1	2	0	0	0	1	0	0	1	1	1	0	0	0	1	0	0	0	1	Research	0	White													Not answer				1							Not answer		0
1	2	0	0	1	1	0	0		1	1	0	0	0	1	0	0	0	1	Research	0	Asian – South (Indian, Pakistani, Sri Lankan, East Indian from Guyana, etc.)													Not answer				1							Not answer		0
1	1	0	0	0	1	0	0		1	1	0	0	0	1	0	0	0	1	Research	0	White													Not answer			1								Not answer		0
1	2	0	0	1	1	0	0	0	1	1	0	0	0	1	0	0	0	1	Research	0	White													Not answer			1								Not answer		0
0	2	0	0	0	1	0	0		1	1	0	0	0	1	0	0	0	1	Research		I prefer not to answer													Not answer				1		1					Not answer		0
1	2	0	0	1	1	0	0	0	1	1	0	0	0	1	0	0	0	1	Research	0	I prefer not to answer													Not answer				1	1						Not answer		3
1	2	0	0	0	1	0	0	1	1	1	0	0	0	1	0	0	0	1	Research	0	Asian – South (Indian, Pakistani, Sri Lankan, East Indian from Guyana, etc.)													Not answer				1							Not answer		3
1	1	0	0	0	1	0	0	0	1	1	0	0	0	1	0	0	0	1	Research	0	White													Not answer			1								Not answer		0
1	2	0	0	0	1	0	0	0	1	1	0	0	0	1	0	0	0	1	Research	0	White													Not answer				1							Not answer		0
1	2	0	0	0	1	0	0		1	1	0	0	0	1	0	0	0	1	Research	0	White													Not answer			1								Not answer		0
1	1	0	0	0	1	0	0	0	1	1	0	0	0	1	0	0	0	1	Research	0	Asian – East (Chinese, Japanese, Korean etc.)													Not answer			1								Not answer		0
1	2	0	0	0	1	0	0	0	1	1	0	0	0	1	0	0	0	1	Research	0	White													Not answer				1	1						Not answer		0
2	2	0	0	0	1	0	0		1	1	0	0	0	1	0	0	0	1	Research		Asian – East (Chinese, Japanese, Korean etc.)													Not answer			1	1							Not answer		0
1	2	0	0	1	1	0	0		1	1	0	0	0	1	0	0	0	1	Research	0	White													Not answer				1		1					Not answer		0
1	2	0	0	0	1	0	0	0	1	1	0	0	0	1	0	0	0	1	Research	0	White													Not answer							1				Not answer		0
2	1	0	0	0	1	0	0	0	1	1	0	0	0	1	0	0	0	1	Research		I prefer not to answer													Not answer			1								Not answer		0
1	2	0	0	1	1	0	0	0	1	1	0	0	0	0	1	0	0	1	Research	0	White													Not answer			1								Not answer		0
2	2	0	0	0	1	0	0	0	1	1	0	0	0	1	0	0	0	1	Research		White													Not answer			1								Not answer		0
2	1	0	0	1	1	0	0	0	1	1	0	0	0	1	0	0	0	1	Research		White													Not answer			1								Not answer		3
2	2	0	0	0	1	0	0	1	1	1	0	0	0	1	0	0	0	1	Research		White													Not answer							1				Not answer		3
1	2	0	0	1	1	0	0	0	1	1	0	0	0	0	1	0	0	1	Research	0	White													Not answer				1	1	1					Not answer		0
1	2	0	0	0	1	0	0	0	1	1	0	0	0	1	0	0	0	1	Research	0	Asian – South (Indian, Pakistani, Sri Lankan, East Indian from Guyana, etc.)													Not answer							1				Not answer		0
1	2	0	0	1	1	0	0	1	1	1	0	0	0	1	0	0	0	1	Research	0	White													Not answer			1								Not answer		2,3		1
2	2	0	0	0	1	0	0	1	1	1	0	0	0	1	0	0	0	1	Research		White													Not answer							1				Not answer		3
2	2	0	0	1	1	0	0	0	1	1	0	0	0	1	0	0	0	1	Research		White													Not answer									1		Not answer		0
1	2	0	0	0	1	0	0		1	1	0	0	0	1	0	0	0	1	Research	0	Asian – West (Iranian, Iraqi, Persian, etc.)													Not answer				1							Not answer		0
1	2	0	0	0	1	0	0	0	1	1	0	0	0	0	1	0	0	1	Research	0	White													Not answer									1		Not answer		0
1	2	0	0	0	1	0	0		1	1	0	0	0	1	0	0	0	1	Research	0	I prefer not to answer													Not answer									1		Not answer		0
1	2	0	0	0	1	0	0	1	1	1	0	0	0	1	0	0	0	1	Research	0	Asian – East (Chinese, Japanese, Korean etc.)													Not answer				1							Not answer		0
1	2	0	0	0	1	0	0	0	1	1	0	0	0	1	0	0	0	1	Research	0	Asian – South (Indian, Pakistani, Sri Lankan, East Indian from Guyana, etc.)													Not answer									1		Not answer		0
1	2	0	0	1	1	0	0	1	1	1	0	0	0	0	1	0	0	1	Research	0	Asian – South (Indian, Pakistani, Sri Lankan, East Indian from Guyana, etc.)													Not answer				1	1						Not answer		0
1	2	0	0	1	1	0	0	0	1	1	0	0	0	1	0	0	0	1	Research	0	Asian – South (Indian, Pakistani, Sri Lankan, East Indian from Guyana, etc.)													Not answer				1							Not answer		0
1	2	0	0	1	1	0	0		1	1	0	0	0	1	0	0	0	1	Research	0	White													Not answer				1							Not answer		0
1	2	1	0	1	1	0	0	0	1	1	0	0	0	1	0	0	0	1	Research	0	White													Not answer				1							Not answer		0
1	2	0	0	0	1	1	0	1	1	1	0	0	0	1	0	0	0	1	Radiology technologist	0	Asian – East (Chinese, Japanese, Korean etc.)													Not answer				1							Not answer		1,2,3	1	1
1	1	0	0	1	1	1	0	1	1	1	0	0	0	1	0	0	0	1	Radiology technologist	0	White													Not answer			1								Not answer		1	1
1	2	0	0	0	1	1	0	1	1	1	0	0	0	1	0	0	0	1	Radiology technologist	0	Asian – East (Chinese, Japanese, Korean etc.)													Not answer				1							Not answer		1,2,3	1	1
0		0	0	1	1	0	0	0	1	1	0	0	0	0	0	0	1	1	Physiotherapy		White													Not answer			1								Not answer		2,3		1
1	1	0	0	0	1	1	0	0	1	1	0	0	0	1	0	0	0	1	Pharmacy	0	White													Not answer			1								Not answer		2		1
1	1	0	0	0	1	0	0	0	1	1	0	0	0	0	1	0	0	1	Other	0	White													Not answer			1								Not answer		3
2	2	1	1	0	1	1	0	1	1	1	0	0	0	1	0	0	0	1	Other		Black													Not answer			1				1				Not answer		1,2,3	1	1
1	2	0	0	0	1	0	0	0	1	1	0	0	0	1	0	0	0	1	Other	0	White													Not answer							1				Not answer		3
0	1	0	0	1	1	0	0	1	1	1	0	0	0	1	0	0	0	1	Other		Asian – South (Indian, Pakistani, Sri Lankan, East Indian from Guyana, etc.)													Not answer			1								Not answer		2,3		1
1	1	0	0	1	1	1	0	0	1	1	0	0	0	1	0	0	0	1	Occupational Therapy	0	White													Not answer			1								Not answer		1,2	1	1
1	1	0	0	1	1	0	0	1	1	1	0	0	0	1	0	0	0	1	Manager	0	White													Not answer			1			1	1				Not answer		0
1	1	0	0	0	1	1	0	1	1	1	0	0	0	1	0	0	0	1	Manager	0	Asian – South (Indian, Pakistani, Sri Lankan, East Indian from Guyana, etc.)													Not answer			1								Not answer		1	1
1	2	0	0	1	1	0	0	1	1	1	0	0	0	1	0	0	0	1	Manager	0	White													Not answer			1								Not answer		0
1	2	0	0	0	1	0	0		1	1	0	0	0	1	0	0	0	1	Legal	0	White													Not answer				1	1						Not answer		0
1	2	0	0	0	1	0	0	0	1	1	0	0	0	1	0	0	0	1	Laboratory Services	0	Asian – East (Chinese, Japanese, Korean etc.)													Not answer									1		Not answer		0
1	2	0	0	1	1	0	0		1	1	0	0	0	1	0	0	0	1	Laboratory Services	0	White													Not answer									1		Not answer		1,3	1
1	1	1	0	0	1	0	0	0	1	1	0	0	0	1	0	0	0	1	Laboratory Services	0	White													Not answer			1								Not answer		0
1	2	0	0	0	1	0	0	0	1	1	0	0	0	1	0	0	0	1	Laboratory Services	0	White													Not answer				1							Not answer		0
1	1	0	0	0	1	0	0	0	1	1	0	0	0	1	0	0	0	1	Laboratory Services	0	White													Not answer			1								Not answer		0
1	2	0	0	0	1	0	0	0	1	1	0	0	0	1	0	0	0	1	Laboratory Services	0	White													Not answer							1				Not answer		2,3		1
1	2	0	0	0	1	0	0	1	1	1	0	0	0	1	0	0	0	1	Laboratory Services	0	Asian – East (Chinese, Japanese, Korean etc.)													Not answer				1							Not answer		0
1	1	0	0	0	1	0	0		1	1	0	0	0	1	0	0	0	1	Laboratory Services	0	Asian – South (Indian, Pakistani, Sri Lankan, East Indian from Guyana, etc.)													Not answer			1								Not answer		0
1	2	0	0	1	1	0	0	0	1	1	0	0	0	1	0	0	0	1	Laboratory Services	0	Asian – Central (Kazakh, Afghan, Tajik, etc.)													Not answer				1							Not answer		3
1	2	0	0	0	1	0	0	1	1	1	0	0	0	1	0	0	0	1	IT/ Information technology	0	Asian – South (Indian, Pakistani, Sri Lankan, East Indian from Guyana, etc.)													Not answer				1							Not answer		2,3		1
0	2	0	0	0	1	0	0	1	1	1	0	0	0	1	0	0	0	1	IT/ Information technology		I prefer not to answer													Not answer				1							Not answer		3
0	2	0	0	1	1	0	0	1	1	1	0	0	0	1	0	0	0	1	Human Resources		Indigenous (First Nations, Inuit, Metis, person from any country)													Not answer			1								Not answer		0
1	2	1	0	1	1	0	0	0	1	1	0	0	0	0	1	0	0	1	Human Resources	0	White													Not answer			1								Not answer		0
0	1	0	0	1	1	0	0	1	1	1	0	0	0	1	0	0	0	1	Human Resources		I prefer not to answer													Not answer			1								Not answer		0
1	1	0	0	1	1	1	0		1	1	0	0	0	1	0	0	0	1	Human Resources	0	Asian – South (Indian, Pakistani, Sri Lankan, East Indian from Guyana, etc.)													Not answer			1								Not answer		1	1
1	1	1	0	1	1	0	0	1	1	1	0	0	0	1	0	0	0	1	Genetics	0	White													Not answer			1								Not answer		2,3		1
1	1	1	0	0	1	0	0		1	1	0	0	0	1	0	0	0	1	Genetics	0	White													Not answer			1								Not answer		2,3		1
1	1	0	0	1	1	0	0	1	1	1	0	0	0	1	0	0	0	1	Food Services	0	White													Not answer			1								Not answer		1	1
1	2	0	0	0	1	0	0	1	1	1	0	0	0	1	0	0	0	1	Finance	0	Asian – South (Indian, Pakistani, Sri Lankan, East Indian from Guyana, etc.)													Not answer				1							Not answer		2,3,0		1
1	2	0	0	1	1	0	0	0	1	1	0	0	0	1	0	0	0	1	Engineering	0	White													Not answer			1				1				Not answer		1,2,3	1	1
1	2	0	0	0	1	0	0	0	1	1	0	0	0	1	0	0	0	1	Clerical	0	White													Not answer				1							Not answer		2,3		1
1	2	0	0	0	1	0	0	0	1	1	0	0	0	1	0	0	0	1	Clerical	0	Middle Eastern													Not answer				1							Not answer		2,3		1
1	2	0	0	0	1	1	0	0	1	1	0	0	0	1	0	0	0	1	Clerical	0	Other													Latino				1							Not answer		1,2,3	1	1
1	1	0	0	0	1	0	0	1	1	1	0	0	0	1	0	0	0	1	Clerical	1	Asian – Southeast (Filipino, Cambodian, Indonesian, Laotian, etc.)													Not answer			1								Not answer		0
1	2	0	0	0	1	0	0	1	1	1	0	0	0	1	0	0	0	1	Clerical	0	Asian – South (Indian, Pakistani, Sri Lankan, East Indian from Guyana, etc.)													Not answer									1		Not answer		1,2,3	1	1
1	1	1	0	1	1	0	0	1	1	1	0	0	0	1	0	0	0	1	Clerical	0	White													Not answer			1								Not answer		1,2,3	1	1
2	2	0	0	0	1	0	0		1	1	0	0	0	1	0	0	0	1	Clerical		Asian – South (Indian, Pakistani, Sri Lankan, East Indian from Guyana, etc.)													Not answer				1							Not answer		3
1	2	0	0	0	1	0	0	1	1	1	0	0	0	1	0	0	0	1	Clerical	0	White													Not answer									1		Not answer		2,3		1
1	2	0	0	1	1	0	0	1	1	1	0	0	0	1	0	0	0	1	Clerical	0	White													Not answer			1								Not answer		3
1	2	1	0	1	1	0	0	1	1	1	0	0	0	1	0	0	0	1	Clerical	0	Black													Not answer				1							Not answer		1,2,3	1	1
1	1	0	0	1	1	0	0		1	1	0	0	0	1	0	0	0	1	Clerical	0	White													Not answer			1								Not answer		2,3		1
3	2	1	0	1	1	0	0	1	1	1	0	0	0	1	0	0	0	1	Clerical		White													Not answer									1		Not answer		0
3	2	1	0	1	1	0	0	0	1	1	0	0	0	1	0	0	0	1	Clerical		White													Not answer									1		Not answer		0
1	2	0	0	0	1	0	0	1	1	1	0	0	0	1	0	0	0	1	Clerical	0	Black													Not answer									1		Not answer		0
1	1	1	1	0	1	0	0	1	1	1	0	0	0	0	1	0	0	1	Clerical	0	White													Not answer	0	11	1								Not answer		2,3		1
1	1	0	1	1	1	0	0			0	0	0	0	0	0	0	0	1	Research	0	White													Not answer	0	1	1								Not answer		0
1	1	0	1	0	1	0	0	1		0	0	0	0	0	1	0	0	1	Research	0	Asian – South (Indian, Pakistani, Sri Lankan, East Indian from Guyana, etc.)													Not answer		1	1	1							Not answer		3
2	1	0	0	0	1	1	0	1		0	0	0	0	0	0	0	0	1	Porter		Other													incredible that Latin American is not mentioned at all in the dropdown list but there are many asian groups. I feel discriminated			1								Not answer		1,2,3	1	1
1	1	1	0	1	1	0	0	0		0	0	0	0	0	0	1	0	1	Other	0	White													Not answer			1								Not answer		2		1
1		0	0	0	1	0	0	0		0	0	0	0	0	0	1	0	1	Clerical	0	Other													caucasian										1			0
1	2	1	0	0	1	0	0	1		0	0	0	0	1	0	0	0	1	Clerical	0	White													Not answer									1		Not answer		3
2	1	0	0	1	2	1	0	0	4	0	0	0	1	0	0	0	1	2	Respiratory Therapy											1					0	2	1											1	1
2	1	0	0	1	2	1	0	0	4	0	0	0	1	0	0	0	1	2	Respiratory Therapy											1					0	2	1											1	1
1	1	1	0	0	1	0	0		4	0	0	0	1	0	0	0	1	2	Psychologist	0										1						2	1
1		1	0	0	1	0	0	0	4	0	0	0	1	0	0	1	0	2	Clerical	0												1			0	2								1
1	1	1	0	0	2	0	0	0	4	0	0	0	1	0	0	0	1	2	Clerical	0										1					0	1	1		1	1
1	1	1	0	1	1	0	0		4	0	0	0	1	0	0	1	0	2	Social Work	0										1							1											1	1
1		0	1	0	2	1	0		4	0	0	0	1	0	0	0	1	2	Radiology Technologist	0										1					1	1												1	1
1	1	0	0	1	2	1	0	1	4	0	0	0	1	0	0	0	1	2	Radiology Technologist	0										1					0	2	1											1	1
1	1	0	1	1	1	0	0		4	0	0	0	1	0	0	0	1	2	Psychologist	0										1					0	3	1											1	1
2	2	0	0	1	2	0	0	0	4	0	0	0	1	0	0	0	1	2	Physiotherapy											1													1						1
1	1	0	0	0	1	0	0	1	4	0	0	0	1	0	0	0	1	2	Physiotherapy	0										1						2	1												1
1	1	0	0	1	2	0	0		4	0	0	0	1	0	0	1	0	2	Personal Support Worker	0												1			0	2	1												1
1	1	0	0	0	2	1	0	1	4	0	0	0	1	0	1	0	0	2	OTA/ PTA	0										1					0	2	1											1	1
2	1	0	0	0	1	0	0	1	4	0	0	0	1	0	1	0	0	2	Manager											1							1
1	1	0	0	0	2	0	0	0	4	0	0	0	1	0	0	0	1	2	Manager	0										1							1												1
1	1	0	0	0	2	0	0	0	4	0	0	0	1	0	0	0	1	2	Manager	0										1					0	2	1											1
1	1	1	1	1	2	1	0	1	4	0	0	0	1	0	0	0	1	2	Laboratory Services	0										1						2	1											1	1
1	1	0	0	0	2	1	0		4	0	0	0	1	0	0	0	1	2	Laboratory Services	0										1					0	1	1			1								1	1
1	1	0	0	0	2	1	0	0	4	0	0	0	1	1	0	0	0	2	Environmental Assistant or Housekeepin	0										1					0	2	1			1								1	1
1	2	0	0	0	2	0	0	0	4	0	0	0	1	0	0	0	1	2	Clinical Informatics	0										1					0	2							1		I live alone
1	2	0	1	0	1	0	0		4	0	0	0	1	0	0	1	0	2	Clerical	0										1					1	1
1	1	0	0	0	2	0	0	0	4	0	0	0	1	0	0	0	1	2	Clerical	0										1					0	2	1
1	1	1	1	1	1	0	0	1	4	0	0	0	1	0	0	1	0	2	Clerical	0										1					0	3	1
1	1	0	1	1	1	0	0		4	0	0	0	1	0	0	0	1	2	Clerical	0										1					0	2	1											1	1
1	1	0	0	1	1	0	0	0	3	0	0	1	0	0	0	1	0	2	Respiratory Therapy	0										1							1
1	1	0	1	1	2	1	0	0	3	0	0	1	0	0	0	0	1	2	Radiology Technologist	0										1					0	2	1			1								1	1
1	1	0	0	0	2	1	0	0	3	0	0	1	0	0	0	0	1	2	Radiology Technologist	0										1					0	2	1											1	1
1	1	1	1	1	1	1	0		3	0	0	1	0	0	0	0	1	2	Radiology Technologist	0										1					0	2	1											1	1
1	1	0	1	1	1	1	0	1	3	0	0	1	0	0	0	1	0	2	Psychologist	0										1					0	2	1											1
1	1	0	1	0	2	0	0		3	0	0	1	0	0	0	1	0	2	Physiotherapy											1					0	3	1											1	1
1	1	0	1	1	2	1	0	1	3	0	0	1	0	0	0	0	1	2	Pharmacy	0												1			0	2	1											1	1
1	1	0	1	0	1	1	0	0	3	0	0	1	0	1	0	0	0	2	Personal Support Worker	0				1											0	1	1											1	1
1	2	0	1	0	1	1	0	1	3	0	0	1	0	0	1	0	0	2	Personal Support Worker	0											1			Hispanic	1	2												1
1	1	0	1		0	0	0	0	3	0	0	1	0	0	0	0	1	2	Other	0										1					0	2	1
1	1	0	1	0	2	0	0	0	3	0	0	1	0	0	1	0	0	2	Other	0										1					0	4	1												1
1	1	0	1	1	1	0	0	0	3	0	0	1	0	0	0	1	0	2	Occupational Therapy	0										1					0	1	1												1
1	1	0	0	0	1	0	0	0	3	0	0	1	0	0	0	1	0	2	Occupational Therapy	0										1					0	2	1											1
1	1	0	1	0	2	1	0	0	3	0	0	1	0	0	0	0	1	2	Occupational Therapy	0										1					0	2	1												1
1		0	1	1	2	0	0	1	3	0	0	1	0	0	0	0	1	2	Laboratory Services	999												1			1	1
1	1	0	0	0	2	1	0	1	3	0	0	1	0	0	0	1	0	2	Laboratory Services	0										1					0	2	1											1
1	1	0	0	0	2	0	0	0	3	0	0	1	0	0	0	1	0	2	Human Resources	0										1							1
1	2	0	0	0	1	1	0	0	3	0	0	1	0	0	0	1	0	2	Dietetics	0										1													1					1	1
1	1	0	0	0	2	0	0	0	3	0	0	1	0	0	0	1	0	2	Dietetics	0										1					0	2	1
1	1	0	1	1	1	0	0		3	0	0	1	0	0	0	0	1	2	Dietetics	0										1					0	3	1											1	1
1	1	0	0	0	2	0	0	0	3	0	0	1	0	0	0	1	0	2	Clerical	0										1							1
1	1	0	0	0	2	0	0	0	3	0	0	1	0	1	0	0	0	2	Clerical	0										1							1
1	1	0	1	0	2	0	0	0	3	0	0	1	0	0	0	1	0	2	Clerical	0										1					0	5	1
1	2	0	0	0	1	0	0	0	3	0	0	1	0	0	0	1	0	2	Clerical	0										1													1
1	1	1	1	0	1	0	0	0	3	0	0	1	0	1	0	0	0	2	Clerical	0										1					0	2	1
1	1	1	0	0	1	0	0	0	3	0	0	1	0	0	0	1	0	2	Clerical	0												1					1											1	1
1	2	1	0	0	1	1	0	0	2	0	1	0	0	0	1	0	0	2	Social Work	0										1							1											1	1
0	1	0	0	0	1	0	0	0	2	0	1	0	0	0	1	0	0	2	Research staff													1					1
1	1	0	1	0	2	0	0	0	2	0	1	0	0	0	0	1	0	2	Recreation Therapist	0										1					0	2	1												1
1	1	0	0	0	1	0	0	1	2	0	1	0	0	0	1	0	0	2	Radiology Technologist	0										1							1											1	1
2	1	1	1	1	2	0	0	0	2	0	1	0	0	0	0	1	0	2	Radiology Technologist											1					0	2	1												1
1	1	0	0	0	1	1	0	0	2	0	1	0	0	0	0	1	0	2	Radiology Technologist	0										1					0	2	1											1	1
1	1	0	1	0	1	1	0	1	2	0	1	0	0	0	1	0	0	2	Radiology Technologist	0												1			0	2	1											1
1	1	0	1	1	1	0	0	0	2	0	1	0	0	0	0	1	0	2	Pharmacy	0										1						2	1												1
2	2	0	0	0	2	0	0	1	2	0	1	0	0	1	0	0	0	2	Pharmacy										1										1
1	1	0	1	1	1	1	0		2	0	1	0	0	0	1	0	0	2	Personal Support Worker	0										1					0	2	1											1
2	1	0	1	1	1	1	0	1	2	0	1	0	0	0	1	0	0	2	Personal Support Worker											1					0	2	1											1
1	1	0	1	0	1	0	0	1	2	0	1	0	0	1	0	0	0	2	Other	0										1					0	1	1											1	1
1	1	0	1	0	1	0	0	1	2	0	1	0	0	0	0	1	0	2	Other	0										1					0	2	1
1	2	0	0	0	1	1	0	1	2	0	1	0	0	0	1	0	0	2	Occupational Therapy	0				1						1													1					1	1
2	1	0	1	0	2	0	0	1	2	0	1	0	0	0	1	0	0	2	Manager					1											0	1	1
1	2	0	1	0	2	0	0	0	2	0	1	0	0	0	0	1	0	2	Manager	0										1					1	2
1	1	0	1	1	2	0	0	1	2	0	1	0	0	0	0	1	0	2	Manager	0												1			0	2	1											1	1
1	1	0	1	1	2	0	0		2	0	1	0	0	0	1	0	0	2	Laboratory Services	0										1					0	1	1
1	1	0	1	0	2	1	0	0	2	0	1	0	0	1	0	0	0	2	Laboratory Services	0										1					0	3	1	1	1	1								1	1
1	1	0	1	1	2	1	0	0	2	0	1	0	0	1	0	0	0	2	Laboratory Services	0										1					0	3	1											1
1	1	0	0	1	2	0	0	0	2	0	1	0	0	0	0	1	0	2	Laboratory Services	0									1						0	2	1
1	2	0	0	1	2	1	0	0	2	0	1	0	0	0	0	1	0	2	Laboratory Services	0												1									1							1	1
1	2	0	0	1	1	0	0	0	2	0	1	0	0	0	1	0	0	2	Laboratory Services	0										1													1
1	2	0	0	0	1	0	0	1	2	0	1	0	0	1	0	0	0	2	IT/ Information technologist	0										1													1
1	2	0	1	1	2	1	0	1	2	0	1	0	0	0	0	1	0	2	Food Services	0										1					1	2												1	1
1	1	0	0	0	2	0	0	1	2	0	1	0	0	1	0	0	0	2	Environmental Assistant or Housekeepin	0						1											1												1
2	1	0	1	0	2	1	0	1	2	0	1	0	0	0	0	1	0	2	Environmental Assistant or Housekeepin											1					0	2	1											1
1	1	1	0	1	1	0	0		2	0	1	0	0	0	0	1	0	2	Clerical	1										1							1
1	1	0	0	0	1	0	0	0	2	0	1	0	0	1	0	0	0	2	Clerical	0										1							1
1	2	0	0	0	1	0	0	1	2	0	1	0	0	0	0	1	0	2	Clerical	0										1													1
1	2	1	1	0	2	0	0	0	2	0	1	0	0	0	0	1	0	2	Clerical	0										1					1	1
1	2	1	0	0	1	0	0	1	2	0	1	0	0	1	0	0	0	2	Clerical	0										1								1		1
1	1	0	1	0	2	0	0	0	2	0	1	0	0	1	0	0	0	2	Clerical	0										1					0	2	1
1	1	0	0	0	2	0	0	1	2	0	1	0	0	1	0	0	0	2	Clerical	0										1								1	1	1
2	1	0	0	0	1	0	0	0	2	0	1	0	0	0	1	0	0	2	Clerical					1		1											1
1	2	0	0	1	1	0	0		2	0	1	0	0	0	1	0	0	2	Audiologist	0										1													1		My dog :)				1
1	2	0	0	1	1	1	0	1	1	1	0	0	0	1	0	0	0	2	Radiology Technologist	0										1											1							1	1
1	1	0	0	0	1	1	0	1	1	1	0	0	0	0	1	0	0	2	Radiation Therapist	0										1							1											1	1
1	1	0	0	0	1	1	0	0	1	1	0	0	0	1	0	0	0	2	Radiation Therapist	0										1							1											1	1
1	1	0	0	1	1	1	0	0	1	1	0	0	0	1	0	0	0	2	Physiotherapy	0										1								1										1	1
1	1	0	0	0	2	0	0	0	1	1	0	0	0	0	1	0	0	2	Pharmacy	0										1							1												1
1	1	0	0	0	1	0	0		1	1	0	0	0	1	0	0	0	2	Pharmacy	0					1												1											1	1
1	2	1	1	0	2	1	0	0	1	1	0	0	0	1	0	0	0	2	Personal Support Worker	0										1					1	2												1
1	2	1	0	0	1	1	0	1	1	1	0	0	0	1	0	0	0	2	Personal Support Worker	0										1										1								1
1	2	0	0	0	1	1	0		1	1	0	0	0	1	0	0	0	2	Personal Support Worker	0										1								1										1
1	2	0	0	0	1	1	0	1	1	1	0	0	0	1	0	0	0	2	Personal Support Worker	0											1			italian							1							1	1
1	2	0	0	1	1	0	0	0	1	1	0	0	0	1	0	0	0	2	Personal Support Worker	0										1								1	1	1								1	1
1	1	0	0	0	2	1	0	1	1	1	0	0	0	1	0	0	0	2	Personal Support Worker	0					1												1											1
1	2	0	1	0	1	1	0	1	1	1	0	0	0	1	0	0	0	2	Personal Support Worker	0										1								1										1	1
1	2	0	1	0	1	0	0	1	1	1	0	0	0	1	0	0	0	2	Occupational Therapy	0			1												1	1												1
0	1	0	0	0	1	0	0		1	1	0	0	0	1	0	0	0	2	Information Technology											1							1
1	2	0	0	0	1	0	0	0	1	1	0	0	0	1	0	0	0	2	Genetics	0										1							1												1
1	2	0	1	0	2	0	0		1	1	0	0	0	1	0	0	0	2	Environmental Assistant or Housekeepin	0										1											1							1	1
2	2	0	0	1	2	1	0	0	1	1	0	0	0	1	0	0	0	2	Environmental Assistant or Housekeepin											1							1											1	1
1	1	0	0	1	2	0	0	0	1	1	0	0	0	1	0	0	0	2	Dietetics	0										1							1
1	2	0	0	0	2	0	0	0	1	1	0	0	0	1	0	0	0	2	covid screener	0										1								1											1
1	2	0	0	0	2	0	0	0	1	1	0	0	0	1	0	0	0	2	Clerical	0										1								1
1	2	0	0	0	2	0	0		1	1	0	0	0	1	0	0	0	2	Clerical	0										1								1
1	2	1	0	0	2	0	0	0	1	1	0	0	0	1	0	0	0	2	Clerical	0										1													1					1	1
1	2	0	0	0	0	0	0		1	1	0	0	0	1	0	0	0	2		0												1						1
1	1	0	1	0	1	1	0	1	3	0	0	1	0	0	1	0	0	2	Clerical	0										1					0	2	1											1	1
1	2	0	0	0	2	0	0	1	1	1	0	0	0	0	1	0	0	2	Clerical	0										1													1					1	1
1	1	1	0	0	2	0	0	0	4	0	0	0	1	0	1	0	0	2	Clerical	0										1							1											1	1
1	1	1	1	1	1	1	0	1	3	0	0	1	0	0	0	1	0	2	Radiology Technologist	0										1					0	2	1											1	1
1	1	0	1	0	1	1	0	1	3	0	0	1	0	0	0	0	1	2	Occupational Therapy	0										1					0	2	1											1	1
1	2	1	0	1	2	1	0	1	2	0	1	0	0	0	1	0	0	2	Radiology Technologist	0										1							1			1								1	1
1	2	1	0	1	1	0	0	0	4	0	0	0	1	0	0	1	0	2	Clerical	0										1					1	1							1					1	1
1	1	1	1	0	1	1	0	1	4	0	0	0	1	0	0	0	1	2	Occupational Therapy	0										1					0	2	1											1	1
1	2	0	0	0	1	0	0	0	3	0	0	1	0	0	0	1	0	2	Clerical	0										1													1
1	1	0	0	0	1	1	0	0	4	0	0	0	1	0	0	0	1	2	Other	0										1					0	2	1											1
1	2	0	1	1	1	1	0	0	3	0	0	1	0	0	0	1	0	2	Clerical	0										1					1	2												1	1
1	1	1	0	0	1	0	0	0	1	1	0	0	0	1	0	0	0	2	Covid screener	0										1							1											1	1
1	2	0	0	0	2	0	0	0	1	1	0	0	0	1	0	0	0	2	Clerical	0										1								1		1
1	2	0	1	0	1	0	0	1	3	0	0	1	0	0	0	1	0	2	Operating room attendant	0										1					1	1												1
0	1	0	0	0	1	0	0	1	2	0	1	0	0	0	0	1	0	2	Other											1							1											1	1
1	1	0	1	0	2	0	0	0	2	0	1	0	0	0	0	1	0	2	Clerical	0										1					0	3	1											1	1
1	1	1	0	0	2	0	0	1	3	0	0	1	0	1	0	0	0	2	Clerical	0										1					0	2				1								1
1	1	0	0	1	2	1	0	0	4	0	0	0	1	0	0	1	0	2	ECG Technologist	0																	1											1	1
1	1	0	1	1	1	1	0	1	3	0	0	1	0	0	0	0	1	2	Radiology Technologist	0										1					0	2	1											1	1
1	2	0	0	1	2	0	0	1	1	1	0	0	0	1	0	0	0	2	Laboratory Services	0										1													1
2	1	1	1	0	1	1	0	1	4	0	0	0	1	0	0	0	1	2	Personal Support Worker											1					0	2	1											1
1	1	1	1	1	1	1	0	1	3	0	0	1	0	0	0	0	1	2	Radiology Technologist	0										1					0	2	1											1	1
1	1	1	0	1	2	0	0	1	3	0	0	1	0	0	0	1	0	2	Laboratory Services	0										1					0	2	1											1
1	1	1	0	0	1	0	0	0	4	0	0	0	1	0	0	1	0	2	Clerical	0										1					0	2	1											1	1
1	1	0	0	1	1	0	0	1	3	0	0	1	0	0	0	0	1	2	Audiologist	0										1					0	2	1												1
1	1	1	1	0	2	0	0	1	3	0	0	1	0	0	1	0	0	2	Food Services	0										1					0	1	1			1								1	1
1	1	0	0	1	2	1	0	1	1	1	0	0	0	1	0	0	0	2	Radiology Technologist	0										1							1											1	1
2	2	0	1	0	1	0	0	1	2	0	1	0	0	0	0	1	0	2	Social Work											1					1	2													1
1	1	0	0	0	2	1	0	0	4	0	0	0	1	0	0	1	0	2	Radiology Technologist	0										1					0	2	1											1	1
1	2	1	0	0	2	1	0	1	3	0	0	1	0	0	0	0	1	2	Respiratory Therapy	0					1														1									1	1
1	1	1	1	1	1	0	0	1	2	0	1	0	0	0	1	0	0	2	Social Work	0										1					0	3	1											1	1
1	1	0	0	0	2	1	0	1	1	1	0	0	0	1	0	0	0	2	Radiology Technologist	1										1							1			1	1							1	1
1	2	1	0	1	1	0	0	0	1	1	0	0	0	1	0	0	0	2	Covid screener	0										1											1
1	1	0	0	1	1	0	0	0	1	1	0	0	0	1	0	0	0	2	Child and Youth Counsellor	0										1							1											1	1
1	2	0	0	1	1	0	0	0	1	1	0	0	0	1	0	0	0	2	Security	0		1								1											1							1	1
1	1	1	1	1	2	1	0	0	4	0	0	0	1	0	0	1	0	2	Clerical	0										1					0	2	1											1	1
1	2	1	0	1	2	0	0	1	1	1	0	0	0	1	0	0	0	2	Covid Screener	0										1											1							1	1
1	2	1	1	1	2	1	0	1	3	0	0	1	0	0	0	1	0	2	Laboratory Services	0										1					1	2												1	1
1	1	1	1	1	2	1	0	1	3	0	0	1	0	0	1	0	0	2	Registered Midwife	0										1					0	3	1			1								1
1	1	0	1	0	2	1	0	0	3	0	0	1	0	0	0	1	0	2	Respiratory Therapy	0										1					0	2	1											1	1
1	1	0	1	0	1	0	0	1	2	0	1	0	0	1	0	0	0	2	Physiotherapy	0										1					0	1	1
1	1	0	0	0	1	1	0	0	2	0	1	0	0	1	0	0	0	2	Social Work	0										1							1											1
1	1	0	1	0	1	1	0	1	3	0	0	1	0	0	0	1	0	2	Radiology Technologist	0										1					0	1	1											1	1
1	1	0	1	1	2	0	0	1	3	0	0	1	0	0	0	1	0	2	Clerical	0										1					0	2	1
1		1	0	1	1	1	0	1	3	0	0	1	0	0	0	0	1	2		0										1					0	1	1											1
1	1	1	1	0	1	0	0	0	2	0	1	0	0	0	1	0	0	2	Speech Language Pathology	1										1					0	2	1
1	1	0	0	1	2	0	0	0	4	0	0	0	1	0	0	1	0	2	Clerical	0										1						4	1											1	1
1	1	0	0	0	2	0	0	1	1	1	0	0	0	1	0	0	0	2	Security	0										1							1											1	1
1	1	0	0	0	2	0	0	1	4	0	0	0	1	0	0	0	1	2	Other	0										1					0	3	1												1
2	2	0	0	0	2	0	0	1	4	0	0	0	1	0	1	0	0	2	Other											1					1	2							1					1	1
1	1	0	0	1	1	1	0	1	2	0	1	0	0	1	0	0	0	2	Social Work	0										1							1											1	1
1	2	1	0	1	2	0	0	1	2	0	1	0	0	1	0	0	0	2	Clerical	0										1								1										1	1
1	1	0	1	1	0	0	0	0	4	0	0	0	1	0	0	0	1	2	Manager	0										1					0	3	1
2		0	1	0	1	1	0	1	3	0	0	1	0	0	0	1	0	2	Respiratory Therapy													1			1	2					1							1	1
1	2	0	0	1	2	1	0	1	2	0	1	0	0	0	1	0	0	2	Manager	0										1													1					1	1
1	1	0	0	0	2	1	0	1	4	0	0	0	1	0	0	0	1	2	Food Services	0										1					0	4	1											1
1	1	0	1	1	2	0	0	1	3	0	0	1	0	0	0	1	0	2	Environmental Assistant or Housekeepin	0										1					0	2	1											1	1
1	1	0	0	1	1	0	0	1	2	0	1	0	0	0	0	0	1	2	Information Technology	0										1							1												1
1	2	0	0	1	1	1	0	1	2	0	1	0	0	1	0	0	0	2	Dietetics	0										1													1					1	1
1	2	0	0	0	2	0	0	0	3	0	0	1	0	0	0	1	0	2	Clerical	0										1													1
1	2	1	0	0	1	0	0	0	3	0	0	1	0	0	0	1	0	2	Spiritual Care	0										1													1						1
1	1		0	1	1	1	0	0	3	0	0	1	0	0	0	0	1	2	Clerical	0										1					0		1											1
1	1	0	1	0	1	1	0	0	3	0	0	1	0	0	0	0	1	2	Child Life Specialist	0										1					0	1	1											1	1
1	1	0	1	1	2	1	0	1	2	0	1	0	0	0	0	1	0	2	Radiology Technologist	1										1					0	1	1											1	1
1	2	0	0	0	1	0	0	0	1	1	0	0	0	1	0	0	0	2	Clerical	0										1													1
1	2	0	0	1	1	1	0	1	1	1	0	0	0	0	1	0	0	2	Radiology Technologist	0										1											1							1	1
1	1	0	1	0	1	1	0	1	4	0	0	0	1	0	0	0	1	2	Personal Support Worker	0												1			0	3	1											1	1
1	1	0	1	1	1	0	0	1	2	0	1	0	0	0	1	0	0	2	Audiologist	0										1					0	2	1												1
1	1	0	0	0	2	1	0	1	1	1	0	0	0	1	0	0	0	2	Dietetics	0										1							1											1	1
1	1	0	0	0	2	0	0	0	1	1	0	0	0	0	1	0	0	2	Pharmacy	0										1							1											1	1
2	1	0	0	1	2	1	0	0	4	0	0	0	1	0	0	0	1	2	Radiology Technologist											1					0	2	1											1
1	1	1	0	0	2	1	0	1	3	0	0	1	0	0	1	0	0	2	Laboratory Services	0										1					0	1	1											1
1	1	1	1	1	2	0	0	0	3	0	0	1	0	0	0	1	0	2	Environmental Assistant or Housekeepin	0										1					0	2	1							1				1	1
1	2	0	0	0	1	1	0	1	3	0	0	1	0	0	0	1	0	2	Respiratory Therapy	0										1													1					1
1	1	0	1	0	1	0	0	0	3	0	0	1	0	0	1	0	0	2	Information Technology	0										1					0	1	1
1		1	0	1	1	1	0	1	2	0	1	0	0	1	0	0	0	2	Occupational Therapy	0										1													1					1	1
1	1	0	0	1	1	1	0	1	1	1	0	0	0	1	0	0	0	2	Security	0										1							1											1	1
2	1	0	1	1	1	0	0	0	4	0	0	0	1	0	0	0	1	2	Psychologist											1						2	1											1	1
1	1	0	1	1	1	0	0	1	3	0	0	1	0	0	0	1	0	2	Audiologist	0										1					0	2	1	1	1										1
1	2	0	0	0	1	1	0	1	2	0	1	0	0	0	0	1	0	2	Respiratory Therapy	0										1								1										1	1
1	1	0	1	0	2	0	0	0	2	0	1	0	0	1	0	0	0	2	Pharmacy	0										1					0	2	1											1
1	1	1	0	0	2	1	0	0	2	0	1	0	0	0	0	1	0	2	Laboratory Services	0										1					0	3	1											1
1	1	1	0	1	2	1	0	1	2	0	1	0	0	0	0	1	0	2	Respiratory Therapy	0										1							1											1	1
1	2	0	0	0	1	0	0	0	2	0	1	0	0	1	0	0	0	2	Social Work	0										1													1		I live alone
1	2	0	0	1	1	0	0	1	1	1	0	0	0	1	0	0	0	2	Covid screener	0										1								1											1
1	2	0	0	1	2	1	0	1	1	1	0	0	0	0	1	0	0	2	Medical lab technician	0										1													1					1	1
1	1	0	0	1	2	0	0	0	1	1	0	0	0	0	1	0	0	2	Pharmacy	0									1								1											1
1	1	0	0	0	1	0	0	1	4	0	0	0	1	0	0	0	1	2	Pharmacy	0												1				2	1											1
1	2	0	1	1	1	1	0	1	3	0	0	1	0	0	0	1	0	2	Respiratory Therapy	0										1					1	2												1	1
1	1	0	0	0	2	0	0	0	3	0	0	1	0	0	0	1	0	2	Manager	0										1					0	3		1										1	1
1	1	0	1	0	1	0	0		3	0	0	1	0	0	0	0	1	2	Occupational Therapy	0										1					0	2	1											1	1
1	1	1	0	1	2	1	0	0	3	0	0	1	0	0	1	0	0	2	Discharge planning	0										1							1												1
1	1	0	0	1	2	0	0	1	2	0	1	0	0	0	1	0	0	2	Clerical	0										1					0	3	1											1
1	1	0	1	0	1	0	0	1	2	0	1	0	0	0	0	1	0	2	Dietetics	0										1					0	2	1											1
1	1	0	0	1	1	0	0	1	3	0	0	1	0	1	0	0	0	2	Clerical	0										1							1
1	1	0	0	1	1	0	0	1	3	0	0	1	0	0	0	1	0	2	Other	0												1					1
1	1	0	0	0	1	1	0	1	2	0	1	0	0	1	0	0	0	2	Physiotherapy	0										1							1											1	1
1	1	0	1	1	1	1	0	1	2	0	1	0	0	0	0	1	0	2	Child Life Specialist	0										1					0	3	1											1	1
1	2	1	0	0	1	1	0	0	1	1	0	0	0	1	0	0	0	2	Respiratory Therapy	0										1								1										1	1
2	1	1	0	0	2	0	0	1	4	0	0	0	1	0	0	0	1	2	Information Technology											1							1			1
1	1	0	0	0	2	0	0	0	4	0	0	0	1	0	0	0	1	2	Laboratory Services	0										1					0	3	1												1
1	1	0	1	1	1	0	0	1	4	0	0	0	1	0	0	0	1	2	Occupational Therapy	0										1					0	3	1												1
1	1	0	0	0	2	1	0	0	4	0	0	0	1	0	0	0	1	2	Radiology Technologist	0										1							1											1	1
1	2	0	1	1	1	0	0	1	4	0	0	0	1	0	0	0	1	2	Clerical	0										1					1	2													1
1	1	0	0	0	1	1	0	1	4	0	0	0	1	0	0	1	0	2	Physiotherapy	0					1											2			1									1	1
1	1	1	1	0	1	1	0	1	3	0	0	1	0	0	0	1	0	2	Radiation Therapist	0										1					0	2	1											1	1
1	1	0	1	0	2	1	0	1	3	0	0	1	0	0	0	1	0	2	Radiology Technologist	0										1					0	2	1											1	1
1	1	0	1	1	1	0	0	1	3	0	0	1	0	0	0	1	0	2	Clerical	0										1					0	2	1												1
1	1	1	1	1	1	1	0	1	3	0	0	1	0	0	0	1	0	2	Respiratory Therapy	0										1					0	2	1											1	1
1	1	1	1	0	2	0	0	0	2	0	1	0	0	0	0	1	0	2	Clerical	0										1					0	3	1												1
1	1	1	1	0	2	1	0	1	2	0	1	0	0	0	1	0	0	2	Laboratory Services	0										1					0	3	1			1								1	1
1	1	0	1	0	1	0	0	1	2	0	1	0	0	0	0	1	0	2	Laboratory Services	0										1					0	3	1
1	1	0	0	1	2	0	0	1	1	1	0	0	0	1	0	0	0	2	Clerical	0										1							1											1	1
1	1	0	1	0	1	0	0	1	4	0	0	0	1	0	0	0	1	2	Pharmacy	0										1						3	1			1
1	1	0	1	1	1	1	0	1	4	0	0	0	1	0	0	0	1	2	Radiology Technologist	0										1					0	3	1											1	1
1	1	0	1	0	2	0	0	1	3	0	0	1	0	1	0	0	0	2	covid screener	0										1					0	4	1											1
1	1	0	1	1	1	0	0	0	3	0	0	1	0	1	0	0	0	2	Manager	0										1					0	2	1
1	1	0	0	1	2	0	0	1	3	0	0	1	0	0	0	0	1	2	Laboratory Services	0										1					0	3	1
1	1	1	0	1	2	1	0	1	2	0	1	0	0	0	1	0	0	2	Physician Assistant	1										1					0	1	1											1	1
1	1	0	0	0	1	1	0	0	1	1	0	0	0	1	0	0	0	2	Radiology Technologist	0										1							1											1	1
1	1	0	1	0	1	1	0	1	1	1	0	0	0	1	0	0	0	2	Personal Support Worker	0										1					0	1	1											1	1
1	1	1	0	1	1	0	0	1	4	0	0	0	1	0	0	0	1	2	Clerical	0										1							1											1
1	2	1	1	1	1	0	0	1	4	0	0	0	1	0	0	0	1	2	Clerical	0										1					1	2
1	1	1	1	0	2	1	0	0	2	0	1	0	0	0	0	1	0	2	Manager	0										1					0	3	1											1	1
1	1	0	0	0	2	1	0	1	2	0	1	0	0	0	1	0	0	2	Laboratory Services	0										1							1											1	1
1	1	0	1	0	2	0	0	1	2	0	1	0	0	0	1	0	0	2	Laboratory Services	0										1					0	2	1
1	1	0	0	1	1	0	0	0	1	1	0	0	0	1	0	0	0	2	Social Work	0										1							1			1									1
1	2	1	0	1	1	0	0	1	1	1	0	0	0	1	0	0	0	2	Other	0										1													1					1
1	2	1	0	1	1	1	0	1	1	1	0	0	0	0	1	0	0	2	Personal Support Worker	0										1											1							1
1	1	0	1	0	2	1	0	0	4	0	0	0	1	0	0	1	0	2	Laboratory Services	0										1						2	1											1	1
1	1	1	0	0	2	0	0	1	4	0	0	0	1	1	0	0	0	2	Environmental Assistant or Housekeepin	0										1					0	3				1								1	1
1	1	0	1	1	1	1	0	1	3	0	0	1	0	0	0	0	1	2	Respiratory Therapy	0										1					0	3	1											1	1
1	1	0	1	0	1	0	0	0	3	0	0	1	0	1	0	0	0	2	Manager	0										1					0	2	1
2	1	0	1	0	1	0	0	1	3	0	0	1	0	0	0	1	0	2	Engineering											1					0	3	1												1
1	1	1	1	1	1	1	0	1	3	0	0	1	0	0	0	0	1	2	Physiotherapy	0										1					0	1	1											1	1
1	2	0	0	0	2	0	0	0	3	0	0	1	0	0	0	1	0	2	Clerical	0										1													1
1	1	0	0	1	1	1	0	1	2	0	1	0	0	0	0	1	0	2	Radiation Therapist	0										1							1											1	1
1	2	1	0	0	1	0	0	0	2	0	1	0	0	1	0	0	0	2	Pharmacy	0					1																		1						1
1	1	0	0	0	1	0	0	1	2	0	1	0	0	1	0	0	0	2	Clerical	1										1							1
2	1	0	0	0	1	0	0	1	2	0	1	0	0	0	1	0	0	2	Pharmacy												1			mixed ethnicity			1											1	1
2	1	0	0	0	1	1	0	1	1	1	0	0	0	1	0	0	0	2	Physiotherapy											1							1											1	1
1	1	0	0	1	2	1	0	1	1	1	0	0	0	1	0	0	0	2	Respiratory Therapy	0										1							1											1	1
1	2	0	0	0	2	1	0	1	1	1	0	0	0	1	0	0	0	2	Radiology Technologist	0										1								1										1	1
1	2	0	0	0	2	0	0	0	4	0	0	0	1	0	0	0	1	2	Clerical	0										1					1	1							1
1	1	0	1	0	2	0	0	0	2	0	1	0	0	0	1	0	0	2	Food Services	0										1					0	2	1
1	2	0	0	0	1	1	0	1	1	1	0	0	0	1	0	0	0	2	Speech Language Pathology	0				1																	1							1	1
1	1	0	0	0	2	0	0	0	1	1	0	0	0	1	0	0	0	2	Dietetics	0										1							1
1	1	0	0	0	1	0	0	1	4	0	0	0	1	0	0	0	1	2	Clerical	0															0	2	1											1	1
1	1	0	1	1	2	1	0	1	2	0	1	0	0	0	0	1	0	2	Clerical	0										1					0	2	1											1	1
1	1	0	1	0	2	1	0	1	2	0	1	0	0	0	1	0	0	2	Radiology Technologist	1										1					0	1	1	1	1									1	1
1	1	1	0	0	1	0	0	1	2	0	1	0	0	0	1	0	0	2	Personal Support Worker	0										1					0	1	1											1
1	1	1	0	0	1	1	0	0	2	0	1	0	0	0	1	0	0	2	Occupational Therapy	0										1							1											1	1
1	1	0	1	0	1	1	0	1	2	0	1	0	0	0	0	1	0	2	Respiratory Therapy	0										1					0	2	1											1	1
1	1	1	0	1	2	0	0	0	1	1	0	0	0	0	1	0	0	2	Laboratory Services	1										1							1
1	2	0	0	1	1	0	0	1	1	1	0	0	0	1	0	0	0	2	Laboratory Services	0										1							1											1
1	1	0	0	0	1	1	0	0	4	0	0	0	1	0	0	0	1	2	Respiratory Therapy	0										1					0	2	1											1
1	2	1	0	1	1	0	0	0	4	0	0	0	1	0	0	0	1	2	Manager	0										1					0	3							1
1	1	0	1	0	2	1	0	1	4	0	0	0	1	0	0	0	1	2	Radiology Technologist	0										1					0	3	1											1
1	1	0	1	1	2	1	0	1	4	0	0	0	1	0	0	0	1	2	Radiology Technologist	0										1					0	2	1											1	1
0		0	0	0	2	0	0	1	4	0	0	0	1	0	0	0	1	2	Other													1			0	3								1
1	1	1	1	1	2	1	0	0	2	0	1	0	0	0	1	0	0	2	Clerical	0										1					0	2	1				1							1	1
1	2	0	0	1	1	1	0	1	1	1	0	0	0	0	1	0	0	2	Orderly	0										1											1							1	1
1	1	1	0	0	2	1	0	1	4	0	0	0	1	0	1	0	0	2	Environmental Assistant or Housekeepin	0										1					0	3	1		1	1								1
1	2	1	0	1	1	1	0	1	4	0	0	0	1	0	1	0	0	2	Spiritual Care	0										1													1						1
1	1	1	1	0	2	0	0	0	4	0	0	0	1	0	0	0	1	2	Social Work	0										1					0	4	1
1	2	0	1	1	2	0	0	0	3	0	0	1	0	0	0	1	0	2	Clerical	0				1											1	2													1
2		0	1	0	1	1	0	1	3	0	0	1	0	0	0	0	1	2	Respiratory Therapy													1			1	2					1							1	1
1	2	0	0	0	1	1	0	0	3	0	0	1	0	0	0	1	0	2	Echocardiography technologist	0										1													1					1	1
2	1	0	1	1	1	0	0	1	3	0	0	1	0	0	0	1	0	2	Psychologist											1					0		1												1
1	1	0	1	0	2	0	0	0	2	0	1	0	0	0	1	0	0	2	Environmental Assistant or Housekeepin	0										1					0	3	1												1
1	1	0	0	0	2	0	0	1	2	0	1	0	0	0	1	0	0	2	Clerical	0										1							1											1	1
1	1	1	0	1	1	1	0	1	4	0	0	0	1	0	0	0	1	2	Clerical	0												1					1											1	1
1	1	1	0	1	2	0	0	0	3	0	0	1	0	1	0	0	0	2	Clerical	0										1							1											1	1
1	1	0	1	0	1	0	0	1	2	0	1	0	0	0	0	1	0	2	Pharmacy	0										1					0	2	1											1	1
1	1	0	1	1	2	1	0	1	1	1	0	0	0	0	1	0	0	2	Radiology Technologist	0										1					0	1	1											1	1
1	1	0	0	0	2	0	0	0	4	0	0	0	1	0	0	1	0	2	Clerical	0										1					0	2	1
1	1	1	1	1	2	1	0	0	4	0	0	0	1	0	0	0	1	2	Radiology Technologist	0										1					0	3	1											1	1
1	1	0	0	0	2	1	0	1	4	0	0	0	1	0	1	0	0	2	Physiotherapy	0										1					0	2	1											1	1
1	1	0	1	0	2	0	0	1	3	0	0	1	0	0	0	1	0	2	Clerical	0										1					0	1	1
1	1	1	0	0	2	0	0	0	2	0	1	0	0	0	0	1	0	2	Pharmacy	0										1					0	1	1
2	1	0	1	0	1	0	0	0	2	0	1	0	0	0	0	1	0	2	Other											1					0	2	1											1	1
1	1	0	1	0	1	1	0	0	2	0	1	0	0	0	1	0	0	2	Occupational Therapy	0										1					0	2	1											1	1
1	2	0	0	1	1	1	0	1	1	1	0	0	0	1	0	0	0	2	Social Work	0										1									1									1
1	1	0	0	0	2	0	0	0	4	0	0	0	1	0	0	0	1	2	Clerical	0										1					0	3	1											1	1
1	1	1	0	1	2	0	0	1	4	0	0	0	1	0	0	1	0	2	Information Technology	0										1					0	2	1
1	1	0	1	1	2	1	0	1	3	0	0	1	0	0	0	1	0	2	Laboratory Services	0										1					0	2	1			1								1	1
1	1	1	1	0	2	0	0	1	2	0	1	0	0	1	0	0	0	2	Clerical	0												1			0	4	1			1
1	1	1	1	0	2	1	0	1	2	0	1	0	0	0	0	1	0	2	Physiotherapy	0										1					0	3	1											1	1
1	1	0	1	0	1	1	0	0	2	0	1	0	0	0	0	1	0	2	Pharmacy	0					1										0	2	1											1
1	1	0	0	0	2	0	0	0	1	1	0	0	0	0	1	0	0	2	Clerical	1										1							1											1	1
1	2	0	0	1	2	1	0	0	1	1	0	0	0	1	0	0	0	2	Cardiovascular Technologist	0										1							1											1	1
1	1	0	1	0	2	0	0	0	4	0	0	0	1	0	0	1	0	2	Clerical	0										1					0	2	1											1	1
1	1	0	1	1	1	0	0	0	4	0	0	0	1	0	0	0	1	2	Manager	0										1					0	1	1											1	1
1	2	1	0	1	1	0	0	1	4	0	0	0	1	0	0	0	1	2	Psychologist	0										1					1	2													1
1	2	0	1	1	1	0	0	0	3	0	0	1	0	0	0	0	1	2	Psychologist	0										1					1	2													1
1	1	0	0	0	2	0	0	0	2	0	1	0	0	1	0	0	0	2	Clerical	0										1								1
1	2	0	1	0	2	1	0	1	1	1	0	0	0	1	0	0	0	2	Environmental Assistant or Housekeepin	0										1							1			1								1	1
1	1	0	1	0	2	0	0	0	3	0	0	1	0	0	0	0	1	2	Manager	0															0	2	1											1	1
1	1	0	0	0	0	0	0	0	3	0	0	1	0	1	0	0	0	2	Clerical	0										1							1											1	1
1	1	0	1	0	2	0	0	0	3	0	0	1	0	0	1	0	0	2	Pharmacy	0		1														3	1											1	1
1	1	0	1	0	1	0	0	1	3	0	0	1	0	0	0	0	1	2	Audiologist	0										1					0	2	1
1	1	0	1	0	1	0	0	0	2	0	1	0	0	0	0	1	0	2	Other	0										1					0	2	1												1
1	1	1	1	0	1	1	0	1	1	1	0	0	0	1	0	0	0	2	Social Work	1										1					0	1	1												1
1	1	1	0	1	1	0	0	1	1	1	0	0	0	0	1	0	0	2	Occupational Therapy	1										1							1											1	1
1	2	0	0	1	1	0	0	1	1	1	0	0	0	1	0	0	0	2	Psychometrist	0										1							1											1	1
1	2	1	0	0	2	1	0	0	1	1	0	0	0	1	0	0	0	2	Porter	0										1								1
1	1	0	0	0	2	1	0	0	4	0	0	0	1	0	0	0	1	2	Occupational Therapy	0										1	1			South American	0	2	1											1	1
1	1	0	0	1	2	1	0	0	1	1	0	0	0	1	0	0	0	2	Radiology Technologist	0										1							1											1
1	1	0	0	1	2	1	0	0	1	1	0	0	0	0	1	0	0	2	Radiology Technologist	0										1							1											1	1
1	2	0	0	1	2	1	0	1	1	1	0	0	0	1	0	0	0	2	Echocardiography technologist	0										1								1										1	1
1	2	0	0	1	2	1	0	0	1	1	0	0	0	1	0	0	0	2	Laboratory Services	0										1								1										1	1
1	1	0	1	1	2	1	0	1	3	0	0	1	0	0	1	0	0	2	Environmental Assistant or Housekeepin	0										1					0	2	1			1								1	1
1	2	0	1	0	1	0	0	0	3	0	0	1	0	0	1	0	0	2	Pharmacy	0										1					1	1												1
1	1	0	1	0	2	0	0	0	3	0	0	1	0	0	0	0	1	2	Manager	0										1					0	1	1
1	1	0	1	0	2	1	0	1	3	0	0	1	0	0	1	0	0	2	Environmental Assistant or Housekeepin	0										1					0	1	1											1	1
1	1	0	0	0	2	1	0	0	2	0	1	0	0	0	1	0	0	2	Radiology Technologist	0										1							1											1	1
1	1	1	0	0	2	1	0	1	4	0	0	0	1	0	0	0	1	2	Operating room attendant	0										1					0	2	1							1				1	1
1		0	0	0	1	0	0	1	4	0	0	0	1	0	0	1	0	2	Clerical	0										1					1	3							1					1
1	2	1	0	0	2	0	0	0	4	0	0	0	1	0	0	0	1	2	Other	0										1													1
2	1	0	0	0	1	1	0	1	4	0	0	0	1	0	0	0	1	2	Engineering											1							1											1	1
1	1	0	0	0	1	1	0	1	3	0	0	1	0	0	0	1	0	2	Child Life Specialist	0										1							1											1
1	1	0	1	0	2	0	0	0	3	0	0	1	0	0	0	1	0	2	Dentist	0										1					0	2	1												1
1	1	0	1	0	2	1	0	1	2	0	1	0	0	0	1	0	0	2	Laboratory Services	0										1					0	2	1											1	1
1	1	0	0	0	2	0	0	0	2	0	1	0	0	0	0	1	0	2	Other	0										1							1
1	1	0	1	1	2	0	0	1	2	0	1	0	0	1	0	0	0	2	Clerical	0										1					0	3	1											1	1
1	1	0	0	1	1	1	0	1	2	0	1	0	0	0	1	0	0	2	Respiratory Therapy	0										1							1											1
1	2	0	0	1	1	0	0	1	2	0	1	0	0	1	0	0	0	2	Psychology Resident	0										1													1						1
2	1	0	0	0	2	1	0	1	4	0	0	0	1	0	0	0	1	2	Respiratory Therapy											1					0	2	1											1	1
1	1	1	0	1	1	0	0	0	4	0	0	0	1	0	0	0	1	2	Pharmacy	0										1					0	2	1											1	1
1	1	0	0	0	2	0	0		4	0	0	0	1	0	0	0	1	2	Clerical	0										1					0	3	1
1	1	0	1	0	2	0	0	0	3	0	0	1	0	0	0	1	0	2	Clerical	0										1					0	2	1
1	2	0	1	0	1	0	0	1	3	0	0	1	0	0	1	0	0	2	Other	0										1					1	12			1
1	1	0	0	0	2	0	0	0	3	0	0	1	0	0	0	1	0	2	Clerical	0											1			Eastern European			1											1	1
1	2	1	0	1	1	1	0	0	3	0	0	1	0	0	1	0	0	2	Social Work	0										1													1					1	1
1	1	0	0	0	1	1	0	1	3	0	0	1	0	0	0	1	0	2	Respiratory Therapy	0										1							1											1	1
1	2	0	1	0	1	0	0	1	3	0	0	1	0	1	0	0	0	2	Clerical	0										1					1	3												1
1	2	0	0	0	1	0	0	0	2	0	1	0	0	0	1	0	0	2	Research staff	0										1													1		myself
1	1	0	1	0	2	1	0	0	1	1	0	0	0	1	0	0	0	2	Pharmacy	0										1					0	1	1											1
1		0	0	0	1	0	0	1	4	0	0	0	1	0	0	0	1	2	Research staff	0										1														1
1	2	0	0	0	2	0	0	1	4	0	0	0	1	0	0	1	0	2	Manager	0										1						4							1					1	1
1	1	0	0	0	2	0	0	0	4	0	0	0	1	0	0	0	1	2	Clerical											1					0	2	1											1	1
1	1	1	0		1	0	0	0	4	0	0	0	1	0	0	0	1	2	Clerical	0										1					0	2	1
2	1	0	0	0	1	0	0	1	4	0	0	0	1	0	0	0	1	2	Other											1							1												1
1	1	0	1	1	2	1	0	0	3	0	0	1	0	0	0	0	1	2	Radiology Technologist	0										1					0	2	1											1	1
1	1	0	1	0	1	0	0	0	3	0	0	1	0	0	1	0	0	2	Laboratory Services	0										1					0	2	1											1
3	1	0	0	1	1	1	0	1	2	0	1	0	0	0	1	0	0	2	Physiotherapy											1							1											1	1
2	1	0	1	0	2	0	0	0	2	0	1	0	0	0	0	1	0	2	Pharmacy											1					0	2	1	1		1									1
1	1	0	0	1	1	0	0	0	4	0	0	0	1	0	0	0	1	2	Clerical	0										1					0	2	1
1	1	0	1	0	2	0	0	0	4	0	0	0	1	0	0	0	1	2	Occupational Therapy	0										1					0	3	1												1
1	1	0	0	0	2	1	0	0	4	0	0	0	1	0	0	1	0	2	Cardiovascular technologist	0												1			0	3	1											1	1
1	1	0	1	1	1	1	0	0	3	0	0	1	0	0	1	0	0	2	Occupational Therapy	0											1				0	3	1											1	1
1	1	0	1	1	1	1	0	0	3	0	0	1	0	0	0	1	0	2	Dietetics	0										1					0	2	1											1	1
1	1	0	1	0	2	1	0	0	3	0	0	1	0	0	0	0	1	2	Sonographer	0										1					0	2	1											1	1
1	2	0	0	0	1	1	0	1	3	0	0	1	0	0	0	1	0	2	Dietetics	0										1													1					1	1
1	1	0	1	0	2	0	0	0	2	0	1	0	0	1	0	0	0	2	Clerical	0										1					0	2	1
1	1	1	0	1	2	1	0	1	1	1	0	0	0	1	0	0	0	2	Respiratory Therapy	0										1							1											1	1
1	1	0	0	0	1	1	0	1	1	1	0	0	0	1	0	0	0	2	Personal Support Worker	0										1					0	1	1											1	1
1	1	0	0	0	2	1	0	1	4	0	0	0	1	0	0	0	1	2	Respiratory Therapy	0										1					0	3	1											1
1	2	1	0	0	1	1	0	0	4	0	0	0	1	0	0	0	1	2	Radiology Technologist	0										1					1	2								1				1	1
1	2	1	0	1	1	0	0	0	4	0	0	0	1	0	0	0	1	2	Other	0												1											1
2	1	0	0	0	2	0	0	0	4	0	0	0	1	0	0	0	1	2	Engineering											1					0	1	1
1	1	0	0	1	1	0	0	1	3	0	0	1	0	1	0	0	0	2	Clerical	0										1							1
1	1	1	1	1	2	1	0	1	3	0	0	1	0	0	0	0	1	2	Manager	0										1					0	2	1
1	2	0	0	0	2	1	0	0	2	0	1	0	0	0	1	0	0	2	Pharmacy	0										1													1					1	1
1	1	1	0	1	2	0	0	0	2	0	1	0	0	0	0	1	0	2	Laboratory Services	0										1							1
2	1	0	1	1	2	0	0	0	2	0	1	0	0	0	1	0	0	2	Laboratory Services											1					0	2	1											1
1	1	0	0	1	2	1	0	0	1	1	0	0	0	0	1	0	0	2	Laboratory Services	1										1							1											1	1
2	1	0	0	1	2	0	0	1	4	0	0	0	1	0	0	1	0	2	Manager											1					0	2	1											1
2	1	1	0	1	1	1	0	1	4	0	0	0	1	0	0	0	1	2	Respiratory Therapy											1					0	3	1											1	1
1	1	0	1	1	1	0	0	0	4	0	0	0	1	0	0	0	1	2	Laboratory Services	0											1			hispanic	0	2	1
2	2	0	0	0	2	1	0	0	3	0	0	1	0	0	1	0	0	2	Physiotherapy											1								1										1	1
1	1	0	1	0	1	1	0	0	3	0	0	1	0	0	0	1	0	2	Clerical	0										1					0	1	1											1	1
1	2	1	1	0	2	0	0		2	0	1	0	0	0	1	0	0	2	Clerical	0										1					1	2				1
1	2	0	0	0	1	0	0	0	2	0	1	0	0	0	1	0	0	2	Laboratory Services	0										1													1
1	2	0	0	0	1	0	0	0	1	1	0	0	0	1	0	0	0	2	Clerical	0										1								1
1	1	0	0	0	1	0	0	0	1	1	0	0	0	1	0	0	0	2	Genetics	0										1							1
1	1	0	0	0	2	1	0	0	4	0	0	0	1	0	0	0	1	2	Manager	0										1					0	4	1											1	1
1	1	1	1	1	2	0	0	0	4	0	0	0	1	0	0	0	1	2	Manager	0										1					0	3	1
1	1	0	0	0	1	0	0	0	4	0	0	0	1	0	0	0	1	2	Clerical	0										1					0	1	1
1	1	1	0	0	2	1	0	0	4	0	0	0	1	0	0	1	0	2	Laboratory Services	0										1					0	3	1											1
1	1	0	1	1	2	0	0	1	4	0	0	0	1	0	0	1	0	2	Other	0										1					0	2	1		1
1	1	1	1	0	1	0	0	0	3	0	0	1	0	0	0	0	1	2	Clerical	0										1					0	2	1												1
1		0	1		2	1	0	0	3	0	0	1	0	0	0	0	1	2	Echocardiography technologist	0												1			0	4	1											1	1
1	2	0	0	0	2	1	0	1	1	1	0	0	0	1	0	0	0	2	Laboratory Services	0										1								1		1								1
1	1	0	1	0	2	0	0	0	4	0	0	0	1	0	0	1	0	2	Clerical	0										1					0	2	1
1	1	0	0	1	1	1	0	0	4	0	0	0	1	0	0	0	1	2	Social Work	0										1					0	2	1											1
2	1	0	1	0	1	0	0	1	3	0	0	1	0	0	0	1	0	2	Allied health											1					0	1	1												1
1	1	0	1	0	1	0	0	0	3	0	0	1	0	0	0	1	0	2	Occupational Therapy	0										1					0	1	1												1
1	2	0	0	1	1	1	0	1	2	0	1	0	0	0	0	1	0	2	Physiotherapy	0										1													1					1	1
1	1	1	1	1	0	1	0	1	4	0	0	0	1	0	0	0	1	2	Laboratory Services	0										1					0	2	1											1	1
1	1	0	1	0	1	0	0	0	2	0	1	0	0	0	1	0	0	2	Occupational Therapy	0										1					0	1	1												1
2	2	0	0	0	2	0	0	0	2	0	1	0	0	1	0	0	0	2	Clerical											1								1
1	1	0	1	1	2	0	0	0	2	0	1	0	0	0	1	0	0	2	Manager	0												1			0	2	1												1
1	2	0	0	0	1	0	0	1	1	1	0	0	0	1	0	0	0	2	Research staff	0										1													1
1	2	0	1	0	2	0	0	1	1	1	0	0	0	0	1	0	0	2	OTA/ PTA	0										1							1											1	1
1	1	1	0	1	2	0	0	0	4	0	0	0	1	0	0	0	1	2	Laboratory Services	0										1							1
1	1	0	1	0	2	1	0	0	3	0	0	1	0	0	0	0	1	2	Laboratory Services	0										1					0	2	1											1
1	1	0	1	1	1	0	0	0	2	0	1	0	0	0	0	1	0	2	Clerical	0										1					0	2	1
1	1	1	1	1	1	0	0	0	4	0	0	0	1	0	0	0	1	2	Manager	0										1					0	2	1											1	1
1	1	0	0	0	2	0	0	0	4	0	0	0	1	0	0	0	1	2	Clerical	0										1					0	2	1											1	1
1	1	0	1	0	1	0	0	0	4	0	0	0	1	0	0	0	1	2	Audiologist	0										1					0	2	1												1
1	1	0	0	0	2	0	0	0	4	0	0	0	1	0	0	1	0	2	Speech Language Pathology	0										1							1
1	1	0	0	0	2	0	0	0	4	0	0	0	1	0	0	0	1	2	Manager	0										1					0	1	1
1	2	0	0	0	2	1	0		3	0	0	1	0	0	1	0	0	2	Clerical	0										1													1					1	1
1	1	0	1	0	1	1	0	0	2	0	1	0	0	0	0	1	0	2	Social Work	0										1					0	3	1											1	1
2	1	0	1	0	1	0	0	1	2	0	1	0	0	0	0	1	0	2	Manager											1					0	3	1												1
1	2	1	0	0	2	1	0	0	1	1	0	0	0	1	0	0	0	2	Clerical	0										1								1		1	1							1	1
1	2	0	0	0	1	0	0	0	1	1	0	0	0	1	0	0	0	2	Dietetics	0										1								1										1	1
1	1	0	1	0	1	0	0	0	4	0	0	0	1	0	0	0	1	2	Pharmacy	0										1					0	2	1
1	1	0	0		1	0	0	0	4	0	0	0	1	0	0	0	1	2	Research staff	0										1							1												1
1	2	0	1	1	2	0	0	1	3	0	0	1	0	0	1	0	0	2	Social Work	0										1					1	2
1	1	0	1	0	1	0	0	0	3	0	0	1	0	1	0	0	0	2	Other	0										1					0	2	1												1
2	1	0	0	0	1	0	0	0	3	0	0	1	0	1	0	0	0	2	Physiotherapy											1							1											1	1
1	2	0	1	0	2	0	0	0	2	0	1	0	0	0	0	1	0	2	Infection Control	0										1					1	2
1	1	0	1	1	1	1	0	1	2	0	1	0	0	0	0	1	0	2	Dietetics	0										1					0	2	1											1	1
1	1	0	1	0	1	0	0	0	2	0	1	0	0	0	1	0	0	2	Social Work	1										1					0	2	1												1
1	1	0	0	0	2	1	0	1	2	0	1	0	0	0	1	0	0	2	Radiology Technologist	0										1							1											1	1
1	1	0	1	0	2	0	0	0	2	0	1	0	0	0	1	0	0	2	Clerical	0										1					0	3	1											1	1
1	2	0	0	1	2	0	0	0	1	1	0	0	0	1	0	0	0	2	Physiotherapy	0										1								1										1	1
1	1	0	0	1	1	1	0	1	1	1	0	0	0	1	0	0	0	2	Radiation Therapist	0										1							1											1	1
1	1	0	0	1	2	0	0	0	4	0	0	0	1	0	0	0	1	2	Manager	0										1					0	2	1			1								1	1
1	1	1	0	0	1	0	0	0	4	0	0	0	1	0	0	0	1	2	Manager	0										1							1											1
1	1	0	1	0	2	0	0	0	4	0	0	0	1	0	0	0	1	2	Social Work	0										1						3	1		1										1
1	2	1	1	1	1	0	0	0	4	0	0	0	1	0	0	0	1	2	Research staff	0										1					0	2												1	1
1	2	0	1	0	1	0	0	0	3	0	0	1	0	0	0	1	0	2	Other	0											1			mixed	1	1
1	1	0	1	0	2	1	0	0	3	0	0	1	0	0	0	1	0	2	Speech Language Pathology	1												1			0	1	1											1
1		0	1	0	2	0	0	1	3	0	0	1	0	0	0	0	1	2	Other	0												1			1	2
1	1	0	1	0	2	0	0	0	2	0	1	0	0	0	1	0	0	2	Clerical	0										1					0	1	1			1								1	1
1	1	0	1	1	1	1	0	1	2	0	1	0	0	0	0	1	0	2	Occupational Therapy	0										1					0	2	1											1
1	2	0	0	0	2	0	0	1	2	0	1	0	0	1	0	0	0	2	Food Services	0										1					1	2		1
1	1	0	0	0	1	0	0	0	2	0	1	0	0	0	0	1	0	2	Infection Control	0										1					0	1	1
1	2	0	1	0	1	0	0	0	2	0	1	0	0	0	0	1	0	2	Clerical	0										1					1	2
1	1	1	0	1	1	1	0	1	4	0	0	0	1	0	0	1	0	2	Social Work	0										1							1											1	1
1	1	0	0	0	2	0	0	0	4	0	0	0	1	0	0	0	1	2	Clerical	0										1					0	2	1
1	1	0	1	0	2	0	0	0	4	0	0	0	1	0	0	0	1	2	Clerical	0										1					0	2	1			1
1	2	0	1	0	2	0	0	0	4	0	0	0	1	0	0	0	1	2	Environmental Assistant or Housekeepin	0										1					1	2		1	1	1								1
1	1	0	1	0	2	0	0	1	3	0	0	1	0	0	0	1	0	2	Clerical	0										1					0	2	1											1
1	1	0	1	0	1	0	0	0	3	0	0	1	0	0	0	0	1	2	Personal Support Worker	0										1					0	4	1
1	1	0	1	0	2	1	0	0	3	0	0	1	0	0	0	0	1	2	Radiology Technologist	0										1					0	1	1											1	1
1	1	0	0	1	1	1	0	0	2	0	1	0	0	0	0	1	0	2	Manager	0										1							1											1
1	1	0	0	0	2	0	0	0	2	0	1	0	0	0	1	0	0	2	Clerical	0										1							1
1	2	0	0	0	1	0	0	0	1	1	0	0	0	0	1	0	0	2	Clerical	0										1													1
1	1	1	0	1	1	1	0	1	1	1	0	0	0	1	0	0	0	2	Physiotherapy	1										1							1											1
1	2	0	0	0	1	0	0	1	1	1	0	0	0	1	0	0	0	2	Social Work	0										1											1							1
2	2	0	0	0	2	0	0	1	4	0	0	0	1	0	0	0	1	2	Maintenance											1						2								1
1	1	0	1	0	1	1	0	1	4	0	0	0	1	1	0	0	0	2	Other											1					0	2	1			1
2	2	1	1	0	1	0	0	0	4	0	0	0	1	0	0	0	1	2	Other											1					1	3
1	1	0	1	0	2	0	0	0	3	0	0	1	0	0	0	1	0	2	Occupational Therapy	0										1					0	2	1											1	1
1	1	1	1	0	1	0	0	0	3	0	0	1	0	0	0	1	0	2	Occupational Therapy	0										1					0		1												1
2	2	0	0	0	1	1	0	0	3	0	0	1	0	0	0	1	0	2	Social Work											1													1
0		1	0	0	1	0	0	1	2	0	1	0	0	0	1	0	0	2	Occupational Therapy											1							1											1	1
1	1	0	0	0	1	0	0	1	2	0	1	0	0	1	0	0	0	2	Covid screener	0										1							1												1
1	1	0	1	0	1	0	0	0	2	0	1	0	0	0	0	1	0	2	Infection Control	0										1					0	2	1	1
1	1	0	0	1	1	0	0	0	1	1	0	0	0	1	0	0	0	2	Child and Youth Counsellor	0										1							1											1	1
1	2	0	0	1	2	1	0	0	1	1	0	0	0	1	0	0	0	2	Laboratory Services	0										1								1
2	2	0	0	1	2	1	0	1	1	1	0	0	0	1	0	0	0	2	Environmental Assistant or Housekeepin											1							1		1									1	1
2	1	0	0	1	2	0	0	0	4	0	0	0	1	1	0	0	0	2	Other											1					0	1	1											1	1
1	1	0	0	0	1	0	0	0	4	0	0	0	1	0	0	1	0	2	Social Work	0										1							1												1
1	1	0	0	1	2	1	0	0	4	0	0	0	1	1	0	0	0	2	Spiritual Care	0										1					0	2	1											1	1
2	1	0	1	0	2	0	0	0	3	0	0	1	0	0	0	0	1	2	Radiology Technologist											1					0	2	1											1	1
1	1	0	0	0	1	0	0	0	3	0	0	1	0	0	0	0	1	2	Manager	0										1							1											1	1
1	1	0	1	0	1	1	0	0	2	0	1	0	0	0	0	1	0	2	Physiotherapy	0										1					0	2	1											1	1
2	1	0	1	0	2	1	0	1	2	0	1	0	0	1	0	0	0	2	Environmental Assistant or Housekeepin											1					0	2	1	1										1	1
1	2	0	0	0	1	1	0	1	1	1	0	0	0	1	0	0	0	2	Dietetics	0										1								1										1	1
1	1	0	0	0	1	1	0	0	1	1	0	0	0	0	1	0	0	2	Occupational Therapy	0										1							1											1	1
1	2	0	0	0	1	1	0	0	1	1	0	0	0	1	0	0	0	2	ECG Technologist	0					1													1										1
1	1	0	1	0	2	0	0	0	4	0	0	0	1	0	0	0	1	2	Physiotherapy	0										1					0	2	1												1
1	1	1	0	0	2	0	0	0	4	0	0	0	1	0	0	0	1	2	Clerical	0										1					0	1	1												1
1	1	0	0	0	2	0	0	0	4	0	0	0	1	0	0	0	1	2	Dietetics	0										1					0	2	1												1
1	1	0	0	0	2	1	0	1	4	0	0	0	1	0	0	1	0	2	Respiratory Therapy	0										1					0	2	1											1	1
1	1	0	1	0	1	0	0	0	3	0	0	1	0	0	1	0	0	2	Psychologist	0				1											0	2	1												1
2	1	0	0	1	1	1	0	0	2	0	1	0	0	0	1	0	0	2	Radiation Therapist											1							1											1	1
1	1	0	0	1	1	1	0	1	2	0	1	0	0	0	1	0	0	2	Speech Language Pathology	0										1							1											1	1
2	1	0	0	0	1	1	0	1	1	1	0	0	0	1	0	0	0	2	Respiratory Therapy											1							1											1
1	1	0	0	0	1	1	0	0	4	0	0	0	1	0	0	0	1	2	Physiotherapy	0										1					0	1	1											1	1
1	2	0	0	0	2	0	0	0	4	0	0	0	1	0	0	0	1	2	Clerical	0										1					0	1							1
1	1	0	1	1	1	0	0	0	3	0	0	1	0	0	0	1	0	2	Pharmacy	0										1					0	1	1											1	1
1	2	1	0	0	2	0	0	0	3	0	0	1	0	0	0	0	1	2	Information Technology	0										1													1						1
1	2	1	0	1	2	0	0	1	3	0	0	1	0	0	0	1	0	2	Registered Midwife	0										1											1								1
2	1	0	0	1	1	0	0	1	2	0	1	0	0	1	0	0	0	2	Food Services											1							1												1
1	1	0	1	1	1	1	0	0	2	0	1	0	0	0	0	1	0	2	Social Work	0										1					0	1	1											1
1	2	0	0	1	1	0	0	0	1	1	0	0	0	1	0	0	0	2	Laboratory Services	0					1													1
1	1	0	1	1	1	0	0	0	1	1	0	0	0	1	0	0	0	2	Psychology Resident	0					1										0	1	1	1										1	1
1	1	0	0	0	2	0	0	1	4	0	0	0	1	0	0	1	0	2	Communications	0										1					0	3	1
1	2	1	0	0	2	0	0	1	4	0	0	0	1	0	0	1	0	2	Social Work	0										1													1						1
1	1	0	0	1	2	1	0	0	4	0	0	0	1	1	0	0	0	2	Environmental Assistant or Housekeepin	0										1					0	2	1		1	1								1	1
2	1	0	1	1	1	1	0	0	4	0	0	0	1	0	1	0	0	2	Orderly											1					0	2	1											1	1
1	2	0	0	0	1	1	0	0	1	1	0	0	0	1	0	0	0	2	Personal Support Worker	0										1								1										1	1
1	1	0	1	1	1	1	0	0	4	0	0	0	1	0	0	0	1	2	Physiotherapy	0										1					0	2	1											1	1
1	1	0	1	0	2	0	0	1	3	0	0	1	0	0	0	0	1	2	Physiotherapy	0										1					0	3	1												1
1	1	0	0	0	1	0	0	0	2	0	1	0	0	0	1	0	0	2	Social Work	0										1					0	2	1
1	1	1	0	1	1	0	0	0	2	0	1	0	0	1	0	0	0	2	Social Work	999										1							1											1	1
1	1	0	0	0	2	0	0	0	1	1	0	0	0	1	0	0	0	2	Food Services	1										1							1												1
1	2	0	1	0	2	1	0	1	4	0	0	0	1	0	0	0	1	2	Occupational Therapy	0										1					1	2												1
1	1	1	0	1	1	0	0	0	4	0	0	0	1	0	0	0	1	2	Clerical	0										1					0	4	1
1	1	0	0	0	1	1	0	0	4	0	0	0	1	0	1	0	0	2	Personal Support Worker	0										1					0	3	1											1
1	2	0	1	1	2	1	0	0	3	0	0	1	0	0	0	1	0	2	Social Work	0										1					1	2												1	1
2	1	0	1	1	1	1	0	1	3	0	0	1	0	0	0	0	1	2	Respiratory Therapy											1					0	4	1											1	1
1	2	0	1	0	1	0	0	0	3	0	0	1	0	1	0	0	0	2	Clerical	0										1					1	1
2	2	0	0	0	1	1	0	1	3	0	0	1	0	0	0	0	1	2	Cardiovascular technologist					1	1					1							1											1	1
1	1	0	1	1	2	0	0	0	3	0	0	1	0	0	0	1	0	2	Laboratory Services	0										1					0	3	1
1	1	1	1	0	2	0	0	1	3	0	0	1	0	1	0	0	0	2	Personal Support Worker	0										1					0	2	1			1									1
1	2	0	0	1	1	1	0	1	2	0	1	0	0	1	0	0	0	2	Psychologist	0					1																		1					1
1	1	0	1	1	1	0	0	0	2	0	1	0	0	1	0	0	0	2	Social Work	0										1					0	2	1												1
1	2	0	0	0	1	0	0	1	1	1	0	0	0	1	0	0	0	2	Other	0										1								1
1	1	0	0	0	2	0	0	0	4	0	0	0	1	0	0	1	0	2	Clerical	0										1					0	2	1
1		1	0	0	1	0	0	0	4	0	0	0	1	0	0	1	0	2	Clerical	0										1					0	2								1
1	2	0	1	0	1	0	0	1	4	0	0	0	1	0	0	1	0	2	Nuclear Medicine Technologist	0										1					1	4												1
1	2	0	1	1	1	0	0	0	3	0	0	1	0	0	0	1	0	2	Psychologist	0											1			Canadian and South American	1	2
1	1	0	0	0	1	0	0	1	3	0	0	1	0	0	0	1	0	2	Psychologist	0										1					0	2	1
2	1	0	0	0	2	0	0	0	3	0	0	1	0	0	0	0	1	2	Manager											1							1
2	1	0	1	0	2	0	0	0	2	0	1	0	0	1	0	0	0	2	Finance											1					0	2	1			1
2	1	1	0	0	1	0	0	0	2	0	1	0	0	0	1	0	0	2	Psychologist											1							1												1
1	1	0	0	0	1	1	0	1	1	1	0	0	0	1	0	0	0	2	Physiotherapy	0										1							1	1										1	1
1	2	0	1	0	1	1	0	1	1	1	0	0	0	1	0	0	0	2	Personal Support Worker	0										1								1										1
1	1	1	1	0	1	0	0	0	4	0	0	0	1	0	0	1	0	2	Clerical	0										1					0	4	1			1
1	1	1	1	0	2	0	0	0	4	0	0	0	1	0	0	1	0	2	Manager	0										1					0	1	1		1
1	1	1	1	0	2	0	0	0	4	0	0	0	1	0	0	1	0	2	Clerical	0										1					0	1	1		1										1
1	1	0	0	0	2	0	0	1	4	0	0	0	1	0	0	1	0	2	Clerical	0												1			0	1	1
1	1	0	1	0	1	0	0	0	4	0	0	0	1	0	0	1	0	2	Manager	0										1					0	3	1
1	1	0	1	0	1	0	0	1	4	0	0	0	1	0	0	1	0	2	Clerical	0										1					1	2	1											1	1
1	1	1	0	0	2	0	0	0	4	0	0	0	1	0	0	1	0	2	IT/ Information technology	0										1					0	3	1
1	2	0	0	0	2	0	0	0	4	0	0	0	1	0	1	0	0	2	Other	0										1					1	3							1
1	2	1	1	0	2	1	0	0	4	0	0	0	1	0	0	0	1	2	Senior Mammography Technologist	0											1			White - European, British	1	2												1	1
1	2	0	0	0	2	0	0	0	4	0	0	0	1	0	0	0	1	2	Manager	0										1					0	2							1					1
1		0	1		1	0	0	1	4	0	0	0	1	0	0	0	1	2	Occupational Therapy	0						1									1	1												1	1
1	1	0	1	0	1	0	0	0	4	0	0	0	1	1	0	0	0	2	Clerical	0										1					0	2	1
1	1	1	0	0	2	0	0	0	4	0	0	0	1	0	0	0	1	2	Manager	0										1					0	3	1
1	1	0	0	0	2	0	0	0	4	0	0	0	1	0	0	1	0	2	Physiotherapy	0										1					0	2	1												1
1	1	0	0	0	2	0	0	0	4	0	0	0	1	0	0	1	0	2	Pharmacy	0										1							1											1	1
1	1	0	1	0	2	1	0	1	4	0	0	0	1	0	0	0	1	2	Radiology Technologist	0										1					0	5	1											1	1
1	1	0	1	0	2	0	0	1	4	0	0	0	1	0	0	1	0	2	Clerical	0										1					0	4	1												1
1	1	0	1	0	1	0	0	0	4	0	0	0	1	0	0	1	0	2	Psychologist	0										1					0	2	1												1
1	2	0	0	1	1	0	0	0	4	0	0	0	1	0	0	0	1	2	Pharmacy	0										1					1	1					1							1	1
1	1	0	0	0	1	0	0	1	4	0	0	0	1	0	0	1	0	2	Clerical	0										1							1												1
1	1	1	0	0	2	0	0	0	4	0	0	0	1	0	0	0	1	2	Environmental Assistant or Housekeepin	0										1					0	3	1
1	1	0	1	0	1	1	0	1	4	0	0	0	1	0	0	0	1	2	Dietetics	0										1					0	2	1											1	1
1	1	1	0	1	1	0	0	1	4	0	0	0	1	0	0	0	1	2	Clerical	0										1					0	2	1				1							1	1
2	1	0	0	1	1	0	0	0	4	0	0	0	1	0	0	0	1	2	Manager											1					0	2	1												1
1	1	0	1	0	2	0	0	0	3	0	0	1	0	0	0	1	0	2	Speech Language Pathology	0										1					0	2	1											1	1
1	1	0	1	1	1	0	0	0	3	0	0	1	0	0	0	1	0	2	Pharmacy	0										1					0	2	1											1	1
1	1	0	1	1	2	1	0	0	3	0	0	1	0	0	1	0	0	2	Respiratory Therapy	0										1					0	3	1							1				1	1
1		0	1	0	1	0	0	1	3	0	0	1	0	0	0	0	1	2	Clerical	0										1					1	1												1
1	2	0	0	0	1	0	0	0	3	0	0	1	0	1	0	0	0	2	Clerical	0										1					1	3							1
1	1	0	1	0	2	0	0	0	3	0	0	1	0	1	0	0	0	2	Speech Language Pathology	0										1					0	2	1												1
1	1	0	1	0	1	0	0	0	3	0	0	1	0	0	0	1	0	2	Social Work	0										1					0	2	1												1
1	1	0	0	0	1	1	0	1	3	0	0	1	0	0	1	0	0	2	Physiotherapy	0										1							1											1	1
1	2	1	1	1	2	0	0	0	3	0	0	1	0	1	0	0	0	2	Manager	0										1					1	2
1	2	0	1	1	2	0	0	0	3	0	0	1	0	0	1	0	0	2	Manager	0										1					1	1
1	1	0	1	1	1	1	0	1	3	0	0	1	0	0	0	1	0	2	Respiratory Therapy	0										1					0	1	1											1	1
1	1	0	0	1	1	0	0	1	3	0	0	1	0	0	0	0	1	2	Other	0										1					0	2	1											1	1
1	1	1	0	1	0	1	0	1	3	0	0	1	0	0	0	0	1	2		0										1							1												1
1	1	0	0	0	2	1	0	1	3	0	0	1	0	0	0	1	0	2	Laboratory Services	0										1							1											1
1	1	0	1	0	2	1	0	0	3	0	0	1	0	0	0	0	1	2	Radiology Technologist	0										1					0	2	1											1
1	1	0	1	0	1	0	0	1	3	0	0	1	0	0	0	1	0	2	IT/ Information technology	0										1					0	2	1
2	1	1	0	1	1	1	0	1	3	0	0	1	0	0	1	0	0	2	Personal Support Worker											1							1											1	1
2	1	0	1	1	1	1	0	1	2	0	1	0	0	0	0	1	0	2	Clerical											1					0	2	1											1	1
1	1	0	1	0	2	1	0	0	2	0	1	0	0	1	0	0	0	2	Laboratory Services	0										1					0	3	1	1	1	1								1	1
1	1	0	1	0	2	0	0	0	2	0	1	0	0	0	0	1	0	2	Clerical	1										1						1	1											1
1	2	0	0	0	1	1	0	1	2	0	1	0	0	0	1	0	0	2	Occupational Therapy	0				1						1													1					1	1
1	1	0	1	1	2	1	0	1	2	0	1	0	0	0	0	1	0	2	Radiology Technologist	0										1					0	2	1											1
1	1	1	1	1	2	0	0	1	2	0	1	0	0	1	0	0	0	2	Clerical	0										1					0	2	1
1	1	0	1	0	2	1	0	0	2	0	1	0	0	0	0	1	0	2	Dietetics	0										1					0	2	1											1	1
1	1	0	1	0	1	1	0	0	2	0	1	0	0	0	1	0	0	2	Nuclear Medicine Technologist	1										1					0	1	1											1	1
1	1	1	1	0	2	1	0	1	2	0	1	0	0	0	1	0	0	2	Environmental Assistant or Housekeepin	1										1					0	3	1											1	1
1	2	0	0	0	1	0	0	0	2	0	1	0	0	0	1	0	0	2	Laboratory Services	0										1													1
1	1	1	1	0	1	1	0	1	2	0	1	0	0	0	0	1	0	2	Speech Language Pathology	1										1					0	3	1											1	1
1	2	0	0	1	1	1	0	1	2	0	1	0	0	0	1	0	0	2	Radiology Technologist	0										1													1					1	1
1	2	0	0	0	1	1	0	0	1	1	0	0	0	1	0	0	0	2	Radiation Therapist	0										1									1									1	1
1	2	0	0	1	1	1	0	1	1	1	0	0	0	1	0	0	0	2	Occupational Therapy	0										1								1										1	1
1	2	0	0	1	1	1	0	1	1	1	0	0	0	1	0	0	0	2	Occupational Therapy	0										1							1											1
1	2	1	1	0	1	1	0	0	1	1	0	0	0	0	1	0	0	2	ECG Technician	1										1					0	1	1											1	1
1	1	0	0	1	2	1	0	1	1	1	0	0	0	1	0	0	0	2	Clerical	0										1							1											1	1
1	1	0	0	0	2	1	0	1	1	1	0	0	0	0	1	0	0	2	Personal Support Worker	0										1							1			1								1
1	2	1	0	1	1	0	0	1	1	1	0	0	0	1	0	0	0	2	Security	999										1								1
1	1	0	0	1	2	0	0	1	1	1	0	0	0	1	0	0	0	2	Clerical	0										1							1											1
[truncated: 152 more columns]
